# Supplementary material for: Ethical leadership and nurses’ job performance: the mediating role of self-compassion
Source: Front Public Health. 2025 Jan 8;12:1535065. doi: 10.3389/fpubh.2024.1535065 (PMC11750769; doi:10.3389/fpubh.2024.1535065)
Supplement: Supplementary file 1 [file Table_1.XLSX]

## Sheet: ELS、SCS and JPS
ID	Gender	Age	Age groups	Length of service in nursing	Years of nursing service subgroups	Educational level	Professional title	Marital status	Average monthly income	Employment type	SCS_1	SCS_2	SCS_3	SCS_4	SCS_5	SCS_6	SCS_7	SCS_8	SCS_9	SCS_10	SCS_11	SCS_12	SCS_13	SCS_14	SCS_15	SCS_16	SCS_17	SCS_18	SCS_19	SCS_20	SCS_21	SCS_22	SCS_23	SCS_24	SCS_25	SCS_26	ELS_1	ELS_2	ELS_3	ELS_4	ELS_5	ELS_6	ELS_7	ELS_8	ELS_9	ELS_10	JPS_1	JPS_2	JPS_3
1	2	29	1	3	1	3	2	1	2	2	3	4	3	4	2	3	3	4	4	3	3	3	4	3	3	4	3	3	2	4	4	3	3	4	3	2	4	4	5	4	4	4	4	3	3	4	3	2	3
2	2	25	1	3	1	2	1	1	2	2	4	3	2	3	4	3	4	2	2	3	2	4	4	4	2	3	4	2	2	2	4	3	3	3	4	3	5	4	4	6	7	6	6	6	3	4	3	2	1
3	2	24	1	3	1	1	1	1	1	2	2	2	5	4	4	2	5	3	3	4	4	4	2	3	4	1	4	3	5	3	4	3	4	3	2	4	6	5	6	4	6	7	4	6	6	4	5	3	3
4	2	26	1	3	1	1	1	1	2	2	3	3	3	3	3	3	3	3	3	3	3	3	3	3	3	3	3	3	3	3	3	3	3	3	3	3	5	5	5	5	5	5	5	5	5	5	3	3	3
5	2	46	3	22	4	2	1	2	2	3	3	4	5	4	5	1	5	2	5	5	1	5	4	5	5	3	5	4	5	4	3	5	5	4	4	5	7	7	7	7	7	7	7	7	7	7	5	5	5
6	2	26	1	3	1	2	1	1	2	2	3	5	3	5	2	3	1	5	3	2	4	4	5	4	4	5	4	5	4	4	5	4	4	4	5	4	6	6	6	6	6	6	6	6	6	6	5	5	5
7	2	29	1	6	2	2	2	2	2	2	1	4	5	5	5	1	2	3	4	2	4	5	5	4	4	5	5	4	4	5	5	5	3	4	4	4	7	3	7	7	7	7	7	7	7	7	3	5	5
8	1	41	3	12	3	3	2	2	2	3	3	3	3	3	3	3	3	3	3	3	3	3	3	3	3	3	3	3	3	3	3	3	3	3	3	3	4	4	4	4	4	4	4	4	4	4	3	3	3
9	2	29	1	6	2	1	1	2	2	2	4	4	3	5	4	3	2	4	4	2	4	4	5	4	3	5	4	5	4	5	4	4	4	5	5	4	6	6	6	6	6	6	6	6	6	6	5	5	5
10	2	40	2	15	3	2	3	2	1	2	4	4	4	4	4	4	3	4	4	3	4	4	4	4	4	4	4	4	4	4	4	4	4	4	4	4	7	7	7	7	7	7	7	7	7	7	5	5	5
11	2	25	1	3	1	2	1	1	2	2	2	2	4	2	4	2	2	3	4	2	3	3	4	4	4	2	4	4	4	4	4	3	3	3	3	5	7	6	7	7	7	7	7	7	7	7	4	5	5
12	2	43	3	10	2	3	2	2	2	2	3	3	3	3	3	3	3	3	3	3	3	3	3	3	3	3	3	3	3	3	3	3	3	3	3	3	4	4	4	4	4	6	4	6	4	4	3	3	5
13	2	44	3	14	3	3	2	2	2	2	3	2	4	3	4	2	3	4	3	3	3	4	4	3	3	3	3	3	3	3	4	2	2	4	4	2	7	2	7	7	6	6	6	6	6	4	3	3	2
14	2	43	3	15	3	2	1	2	2	3	1	3	3	4	2	2	2	2	4	2	3	2	4	4	3	3	2	4	2	4	2	3	2	3	3	3	6	5	7	7	7	7	7	7	7	7	1	2	5
15	2	24	1	2	1	2	1	1	2	2	5	5	1	5	1	5	1	5	1	1	5	1	5	1	1	5	1	5	1	5	5	1	1	5	5	1	7	7	7	7	7	7	7	7	7	7	5	5	5
16	2	41	3	12	3	2	2	2	2	2	3	4	3	4	4	2	2	3	4	3	3	4	4	4	3	4	4	4	4	4	4	4	3	4	4	3	6	4	6	6	6	6	6	6	6	6	1	5	5
17	2	32	2	11	3	2	2	2	2	3	3	5	5	5	5	1	5	5	5	5	5	5	5	5	5	5	5	5	5	5	5	5	5	5	5	5	7	7	7	7	7	7	7	7	7	7	5	5	5
18	1	29	1	3	1	2	2	2	2	3	4	4	2	4	4	4	2	4	4	4	4	4	4	4	4	4	4	4	4	4	4	4	4	4	4	4	6	6	6	6	6	6	6	6	6	6	3	5	5
19	2	35	2	10	2	1	2	2	2	2	4	4	2	4	2	4	2	4	4	4	2	4	2	4	4	2	4	2	4	2	4	2	2	4	4	2	4	4	4	4	4	4	4	4	4	4	5	5	5
20	2	26	1	2	1	1	1	2	2	2	4	4	3	4	3	4	2	4	3	3	4	2	4	3	2	4	3	4	3	4	4	3	3	4	4	3	6	4	6	5	6	6	6	6	6	6	3	3	3
21	2	36	2	12	3	3	1	2	2	2	3	3	3	3	3	3	3	3	3	3	3	3	3	3	3	3	3	3	3	3	3	3	3	3	3	3	5	5	5	5	5	5	5	5	5	5	1	1	1
22	2	26	1	2	1	1	1	1	2	2	3	2	3	2	3	2	3	2	4	3	4	3	3	4	4	2	4	3	4	4	2	4	4	4	3	4	4	4	4	4	4	4	4	4	4	5	3	1	5
23	2	48	3	17	4	3	1	2	2	1	4	5	4	5	4	2	4	4	4	5	3	5	4	4	5	4	4	2	5	5	4	4	4	4	3	4	6	6	6	6	6	6	6	6	6	6	5	5	5
24	2	29	1	6	2	2	2	2	2	3	3	3	4	3	4	3	3	3	4	4	3	4	3	4	3	3	4	3	4	3	4	4	4	4	2	4	6	5	6	6	6	6	6	6	6	6	5	5	5
25	2	38	2	16	4	2	1	2	2	1	5	4	4	4	4	2	4	4	4	2	4	4	4	4	4	4	4	4	4	4	5	4	4	4	4	2	7	1	7	7	7	7	7	7	7	7	5	5	5
26	2	34	2	12	3	2	3	1	2	2	3	2	3	5	4	2	4	4	4	4	5	5	4	4	4	4	4	2	4	5	5	4	4	4	4	4	6	1	6	6	6	6	6	6	6	6	3	4	3
27	2	38	2	13	3	2	3	2	2	2	3	3	4	2	4	3	3	4	5	4	2	4	4	4	4	5	2	1	4	4	5	4	2	3	2	4	3	6	1	1	1	2	4	2	1	4	5	1	5
28	2	29	1	7	2	2	2	1	2	2	3	4	3	5	3	3	2	3	3	2	4	3	5	3	3	5	4	5	3	5	5	3	3	5	5	3	7	7	7	7	7	7	7	7	7	7	5	5	5
29	2	27	1	3	1	1	2	1	1	2	3	4	4	3	4	3	2	3	4	3	3	4	3	3	3	4	2	4	4	3	4	4	3	3	3	3	4	4	4	4	7	7	6	6	6	4	3	5	4
30	2	36	2	11	3	3	3	2	2	2	3	5	4	4	4	3	3	4	4	2	5	4	4	4	3	4	4	4	4	5	4	4	4	4	4	4	6	4	6	6	5	6	6	6	6	6	5	5	5
31	2	42	3	14	3	3	1	2	2	2	3	4	4	3	4	2	2	4	4	4	4	4	4	4	4	4	4	4	4	4	4	4	4	4	4	4	6	6	7	6	6	6	6	6	7	6	5	4	5
32	2	26	1	2	1	1	1	1	2	2	3	2	3	2	3	2	3	2	4	3	4	3	3	4	4	2	4	3	4	4	2	4	4	4	3	4	4	4	4	4	4	4	4	4	4	5	3	1	5
33	2	48	3	17	4	3	1	2	2	2	4	5	4	5	4	2	4	4	4	5	3	5	4	4	5	4	4	2	5	5	4	4	4	4	3	4	6	6	6	6	6	6	6	6	6	6	5	5	5
34	2	29	1	6	2	2	2	1	2	2	3	3	4	3	4	3	3	3	4	4	3	4	3	4	3	3	4	3	4	3	4	4	4	4	2	4	6	5	6	6	6	6	6	6	6	6	5	5	5
35	2	38	2	4	1	2	1	2	2	2	5	4	4	4	4	2	4	4	4	2	4	4	4	4	4	4	4	4	4	4	5	4	4	4	4	2	7	1	7	7	7	7	7	7	7	7	5	5	5
36	2	38	2	13	3	2	3	2	2	2	2	2	4	2	4	2	5	2	5	5	2	4	3	4	4	3	4	2	4	3	3	4	3	3	2	4	6	6	7	5	6	6	6	6	6	6	5	5	5
37	2	44	3	12	3	2	3	2	1	2	3	2	3	5	4	2	4	4	4	4	5	5	4	4	4	4	4	2	4	5	5	4	4	4	4	4	6	1	6	6	6	6	6	6	6	6	3	4	3
38	2	43	3	13	3	1	3	2	2	2	3	3	4	2	4	3	3	4	5	4	2	4	4	4	4	5	2	1	4	4	5	4	2	3	2	4	3	6	1	1	1	2	4	2	1	4	5	1	5
39	2	32	2	12	3	2	1	1	2	2	3	4	3	5	3	3	3	3	4	3	5	3	5	3	3	5	3	5	3	5	5	3	3	5	5	3	7	1	7	7	7	7	7	7	6	7	5	5	5
40	2	34	2	12	3	2	3	2	2	2	3	3	3	3	3	3	4	3	4	4	3	3	3	4	4	3	3	3	3	3	3	3	3	3	3	4	6	5	6	6	6	6	6	6	6	6	5	5	4
41	2	32	2	13	3	2	2	1	2	2	3	2	4	2	3	2	4	3	4	4	3	4	3	4	4	2	3	2	4	3	4	2	3	2	3	3	6	6	6	6	6	6	6	6	6	6	5	5	4
42	2	29	1	7	2	2	2	1	2	2	3	4	3	5	3	3	2	3	3	2	4	3	5	3	3	5	4	5	3	5	5	3	3	5	5	3	7	7	7	7	7	7	7	7	7	7	5	5	5
43	2	46	3	25	4	3	1	2	2	3	4	3	3	4	3	2	4	3	4	3	3	2	3	4	3	4	3	4	3	4	4	4	1	5	3	3	6	6	6	6	6	6	6	6	6	5	1	2	1
44	2	29	1	3	1	2	2	1	2	2	4	4	2	4	4	4	2	4	4	4	4	4	4	4	4	4	4	4	4	4	4	4	4	4	4	4	6	6	6	6	6	6	6	6	6	6	3	5	5
45	2	35	2	10	2	3	2	2	2	2	4	4	2	4	2	4	2	4	4	4	2	4	2	4	4	2	4	2	4	2	4	2	2	4	4	2	4	4	4	4	4	4	4	4	4	4	5	5	5
46	2	26	1	2	1	1	1	1	2	2	4	4	3	4	3	4	2	4	3	3	4	2	4	3	2	4	3	4	3	4	4	3	3	4	4	3	6	4	6	5	6	6	6	6	6	6	3	3	3
47	2	29	1	6	2	3	1	2	2	2	3	3	3	3	3	3	4	3	4	4	2	4	3	3	3	3	3	3	3	3	3	3	3	3	3	3	6	5	6	6	6	6	6	6	6	6	5	5	5
48	2	43	3	10	2	2	1	2	2	2	3	4	4	3	4	2	2	4	4	4	4	4	4	4	4	4	4	4	4	4	4	4	4	4	4	4	6	6	7	6	6	6	6	6	7	6	5	4	5
49	2	26	1	2	1	1	1	1	2	2	3	2	3	2	3	2	3	2	4	3	4	3	3	4	4	2	4	3	4	4	2	4	4	4	3	4	4	4	4	4	4	4	4	4	4	5	3	1	5
50	1	48	3	17	4	3	1	2	2	2	4	5	4	5	4	2	4	4	4	5	3	5	4	4	5	4	4	2	5	5	4	4	4	4	3	4	6	6	6	6	6	6	6	6	6	6	5	5	5
51	2	38	2	4	1	1	1	2	2	2	5	4	4	4	4	2	4	4	4	2	4	4	4	4	4	4	4	4	4	4	5	4	4	4	4	2	7	1	7	7	7	7	7	7	7	7	5	5	5
52	2	34	2	12	3	2	3	1	2	2	3	2	3	5	4	2	4	4	4	4	5	5	4	4	4	4	4	2	4	5	5	4	4	4	4	4	6	1	6	6	6	6	6	6	6	6	3	4	3
53	2	38	2	13	3	2	3	2	2	2	3	3	4	2	4	3	3	4	5	4	2	4	4	4	4	5	2	1	4	4	5	4	2	3	2	4	3	6	1	1	1	2	4	2	1	4	5	1	4
54	2	32	2	12	3	2	1	2	2	2	3	4	3	5	3	3	3	3	4	3	5	3	5	3	3	5	3	5	3	5	5	3	3	5	5	3	7	1	7	7	7	7	7	7	6	7	4	4	5
55	2	29	1	7	2	2	2	1	2	2	3	4	3	5	3	3	2	3	3	2	4	3	5	3	3	5	4	5	3	5	5	3	3	5	5	3	7	7	7	7	7	7	7	7	7	7	5	5	5
56	2	27	1	3	1	1	2	1	2	2	3	4	4	3	4	3	2	3	4	3	3	4	3	3	3	4	2	4	4	3	4	4	3	3	3	3	4	4	4	4	7	7	6	6	6	4	3	5	4
57	2	42	3	10	2	3	1	2	2	2	3	4	4	3	4	2	2	4	4	4	4	4	4	4	4	4	4	4	4	4	4	4	4	4	4	4	6	6	7	6	6	6	6	6	7	6	5	4	5
58	2	26	1	2	1	1	1	1	2	2	3	2	3	2	3	2	3	2	4	3	4	3	3	4	4	2	4	3	4	4	2	4	4	4	3	4	4	4	4	4	4	4	4	4	4	5	3	1	5
59	2	48	3	17	4	3	1	2	2	2	4	5	4	5	4	2	4	4	4	5	3	5	4	4	5	4	4	2	5	5	4	4	4	4	3	4	6	6	6	6	6	6	6	6	6	6	5	5	5
60	1	44	3	10	2	2	1	2	2	2	3	4	4	3	4	2	2	4	4	4	4	4	4	4	4	4	4	4	4	4	4	4	4	4	4	4	6	6	7	6	6	6	6	6	7	6	5	4	5
61	2	26	1	2	1	2	1	1	2	2	3	2	3	2	3	2	3	2	4	3	4	3	3	4	4	2	4	3	4	4	2	4	4	4	3	4	4	4	4	4	4	4	4	4	4	5	3	1	5
62	2	48	3	17	4	3	1	2	2	2	4	5	4	5	4	2	4	4	4	5	3	5	4	4	5	4	4	2	5	5	4	4	4	4	3	4	6	6	6	6	6	6	6	6	6	6	5	5	5
63	2	38	2	4	1	2	1	2	2	2	5	4	4	4	4	2	4	4	4	2	4	4	4	4	4	4	4	4	4	4	5	4	4	4	4	2	7	1	7	7	7	7	7	7	7	7	5	5	5
64	2	38	2	13	3	2	3	2	2	2	2	2	4	2	4	2	5	2	5	5	2	4	3	4	4	3	4	2	4	3	3	4	3	3	2	4	6	6	7	5	6	6	6	6	6	6	5	5	5
65	2	34	2	12	3	2	3	1	1	2	3	2	3	5	4	2	4	4	4	4	5	5	4	4	4	4	4	2	4	5	5	4	4	4	4	4	6	1	6	6	6	6	6	6	6	6	3	4	3
66	2	38	2	13	3	2	3	2	2	2	3	3	4	2	4	3	3	4	5	4	2	4	4	4	4	5	2	1	4	4	5	4	2	3	2	4	3	6	1	1	1	2	4	2	1	4	5	1	5
67	2	32	2	12	3	2	1	1	2	2	3	4	3	5	3	3	3	3	4	3	5	3	5	3	3	5	3	5	3	5	5	3	3	5	5	3	7	1	7	7	7	7	7	7	6	7	5	5	5
68	2	29	1	3	1	3	2	1	2	2	3	4	3	4	2	3	3	4	4	3	3	3	4	3	3	4	3	3	2	4	4	3	3	4	3	2	4	4	5	4	4	4	4	3	3	4	3	2	3
69	2	25	1	3	1	1	1	1	2	2	4	3	2	3	4	3	4	2	2	3	2	4	4	4	2	3	4	2	2	2	4	3	3	3	4	3	5	4	4	6	7	6	6	6	3	4	3	2	1
70	2	24	1	3	1	1	1	1	2	2	2	2	5	4	4	2	5	3	3	4	4	4	2	3	4	1	4	3	5	3	4	3	4	3	2	4	6	5	6	4	6	7	4	6	6	4	5	3	3
71	2	41	3	9	2	2	2	1	2	2	2	2	4	2	4	2	4	2	4	4	2	4	2	4	4	2	4	2	4	2	2	4	4	2	2	4	4	4	4	4	4	4	4	4	4	4	4	4	4
72	2	26	1	3	1	1	1	1	2	2	3	3	3	3	3	3	3	3	3	3	3	3	3	3	3	3	3	3	3	3	3	3	3	3	3	3	5	5	5	5	5	5	5	5	5	5	3	3	3
73	1	46	3	22	4	2	1	2	2	3	3	4	5	4	5	1	5	2	5	5	1	5	4	5	5	3	5	4	5	4	3	5	5	4	4	5	7	7	7	7	7	7	7	7	7	7	5	5	5
74	2	26	1	3	1	2	1	1	2	2	3	5	3	5	2	3	1	5	3	2	4	4	5	4	4	5	4	5	4	4	5	4	4	4	5	4	6	6	6	6	6	6	6	6	6	6	5	5	5
75	2	29	1	6	2	2	2	2	2	2	1	4	5	5	5	1	2	3	4	2	4	5	5	4	4	5	5	4	4	5	5	5	3	4	4	4	7	3	7	7	7	7	7	7	7	7	3	5	5
76	2	42	3	12	3	2	2	1	2	3	3	3	3	3	3	3	3	3	3	3	3	3	3	3	3	3	3	3	3	3	3	3	3	3	3	3	4	4	4	4	4	4	4	4	4	4	3	3	3
77	2	29	1	6	2	1	1	2	2	2	4	4	3	5	4	3	2	4	4	2	4	4	5	4	3	5	4	5	4	5	4	4	4	5	5	4	6	6	6	6	6	6	6	6	6	6	5	5	5
78	2	40	2	15	3	2	3	2	3	2	4	4	4	4	4	4	3	4	4	3	4	4	4	4	4	4	4	4	4	4	4	4	4	4	4	4	7	7	7	7	7	7	7	7	7	7	5	5	5
79	2	27	1	4	1	2	1	1	2	2	3	3	4	3	3	2	2	4	3	2	4	3	3	3	4	3	4	2	3	4	3	3	3	4	3	3	6	6	6	6	6	6	6	6	6	6	5	5	5
80	2	25	1	3	1	2	1	1	2	2	2	2	4	2	4	2	2	3	4	2	3	3	4	4	4	2	4	4	4	4	4	3	3	3	3	5	7	6	7	7	7	7	7	7	7	7	4	5	5
81	2	29	1	7	2	2	2	1	2	2	3	4	3	5	3	3	2	3	3	2	4	3	5	3	3	5	4	5	3	5	5	3	3	5	5	3	7	7	7	7	7	7	7	7	7	7	5	5	5
82	2	29	1	3	1	2	2	1	2	2	4	4	2	4	4	4	2	4	4	4	4	4	4	4	4	4	4	4	4	4	4	4	4	4	4	4	6	6	6	6	6	6	6	6	6	6	3	5	5
83	2	41	3	10	2	2	2	2	1	2	4	4	2	4	2	4	2	4	4	4	2	4	2	4	4	2	4	2	4	2	4	2	2	4	4	2	4	4	4	4	4	4	4	4	4	4	5	5	5
84	2	37	2	11	3	2	2	2	2	2	2	3	3	2	5	3	3	3	4	4	3	4	2	4	4	4	4	2	4	4	4	4	4	4	2	4	6	6	6	6	6	6	6	6	6	6	4	5	5
85	2	36	2	12	3	2	1	2	2	2	3	3	3	3	3	3	3	3	3	3	3	3	3	3	3	3	3	3	3	3	3	3	3	3	3	3	5	5	5	5	5	5	5	5	5	5	1	1	1
86	2	26	1	2	1	2	1	1	2	2	3	2	3	2	3	2	3	2	4	3	4	3	3	4	4	2	4	3	4	4	2	4	4	4	3	4	4	4	4	4	4	4	4	4	4	5	3	1	5
87	2	28	1	10	2	1	1	2	2	2	4	5	4	5	4	2	4	4	4	5	3	5	4	4	5	4	4	2	5	5	4	4	4	4	3	4	6	6	6	6	6	6	6	6	6	6	5	5	5
88	2	34	2	4	1	2	1	2	2	2	5	4	4	4	4	2	4	4	4	2	4	4	4	4	4	4	4	4	4	4	5	4	4	4	4	2	7	1	7	7	7	7	7	7	7	7	5	5	5
89	1	29	1	7	2	2	2	1	2	2	3	4	3	5	3	3	2	3	3	2	4	3	5	3	3	5	4	5	3	5	5	3	3	5	5	3	7	7	7	7	7	7	7	7	7	7	5	5	5
90	2	29	1	3	1	2	2	1	2	2	4	4	2	4	4	4	2	4	4	4	4	4	4	4	4	4	4	4	4	4	4	4	4	4	4	4	6	6	6	6	6	6	6	6	6	6	3	5	5
91	2	35	2	10	2	2	2	1	2	2	4	4	2	4	2	4	2	4	4	4	2	4	2	4	4	2	4	2	4	2	4	2	2	4	4	2	4	4	4	4	4	4	4	4	4	4	5	5	5
92	2	38	2	14	3	2	1	2	2	2	3	4	4	3	4	2	2	4	4	4	4	4	4	4	4	4	4	4	4	4	4	4	4	4	4	4	6	6	7	6	6	6	6	6	7	6	5	4	5
93	2	26	1	2	1	2	1	1	2	2	3	2	3	2	3	2	3	2	4	3	4	3	3	4	4	2	4	3	4	4	2	4	4	4	3	4	4	4	4	4	4	4	4	4	4	5	3	1	5
94	2	48	3	17	4	3	1	2	2	2	4	5	4	5	4	2	4	4	4	5	3	5	4	4	5	4	4	2	5	5	4	4	4	4	3	4	6	6	6	6	6	6	6	6	6	6	5	5	5
95	2	33	2	4	1	2	1	2	2	2	5	4	4	4	4	2	4	4	4	2	4	4	4	4	4	4	4	4	4	4	5	4	4	4	4	2	7	1	7	7	7	7	7	7	7	7	5	5	5
96	2	34	2	12	3	2	3	1	2	2	3	2	3	5	4	2	4	4	4	4	5	5	4	4	4	4	4	2	4	5	5	4	4	4	4	4	6	1	6	6	6	6	6	6	6	6	3	4	3
97	2	38	2	13	3	1	3	2	2	2	3	3	4	2	4	3	3	4	5	4	2	4	4	4	4	5	2	1	4	4	5	4	2	3	2	4	3	6	1	1	1	2	4	2	1	4	5	1	5
98	2	32	2	12	3	2	1	1	2	2	3	4	3	5	3	3	3	3	4	3	5	3	5	3	3	5	3	5	3	5	5	3	3	5	5	3	7	1	7	7	7	7	7	7	6	7	5	5	5
99	2	26	1	2	1	2	1	1	2	2	3	2	3	2	3	2	3	2	4	3	4	3	3	4	4	2	4	3	4	4	2	4	4	4	3	4	4	4	4	4	4	4	4	4	4	5	3	1	5
100	2	48	3	17	4	3	1	2	2	2	4	5	4	5	4	2	4	4	4	5	3	5	4	4	5	4	4	2	5	5	4	4	4	4	3	4	6	6	6	6	6	6	6	6	6	6	5	5	5
101	2	32	2	4	1	2	1	2	2	2	5	4	4	4	4	2	4	4	4	2	4	4	4	4	4	4	4	4	4	4	5	4	4	4	4	2	7	1	7	7	7	7	7	7	7	7	5	5	5
102	2	34	2	10	2	2	3	1	2	2	3	2	3	5	4	2	4	4	4	4	5	5	4	4	4	4	4	2	4	5	5	4	4	4	4	4	6	1	6	6	6	6	6	6	6	6	3	4	3
103	2	26	1	3	1	2	1	1	2	2	3	3	3	3	3	3	3	3	3	3	3	3	3	3	3	3	3	3	3	3	3	3	3	3	3	3	5	5	5	5	5	5	5	5	5	5	3	3	3
104	2	46	1	22	4	2	1	2	2	3	3	4	5	4	5	1	5	2	5	5	1	5	4	5	5	3	5	4	5	4	3	5	5	4	4	5	7	7	7	7	7	7	7	7	7	7	5	5	5
105	2	26	1	3	1	2	1	1	2	2	3	5	3	5	2	3	1	5	3	2	4	4	5	4	4	5	4	5	4	4	5	4	4	4	5	4	6	6	6	6	6	6	6	6	6	6	5	5	5
106	2	29	1	6	2	2	2	2	1	2	1	4	5	5	5	1	2	3	4	2	4	5	5	4	4	5	5	4	4	5	5	5	3	4	4	4	7	3	7	7	7	7	7	7	7	7	3	5	5
107	2	35	2	10	2	2	2	2	2	3	3	3	3	3	3	3	3	3	3	3	3	3	3	3	3	3	3	3	3	3	3	3	3	3	3	3	4	4	4	4	4	4	4	4	4	4	3	3	3
108	2	29	1	6	2	2	1	2	2	2	4	4	3	5	4	3	2	4	4	2	4	4	5	4	3	5	4	5	4	5	4	4	4	5	5	4	6	6	6	6	6	6	6	6	6	6	5	5	5
109	2	40	2	15	3	2	3	2	2	2	4	4	4	4	4	4	3	4	4	3	4	4	4	4	4	4	4	4	4	4	4	4	4	4	4	4	7	7	7	7	7	7	7	7	7	7	5	5	5
110	2	43	3	10	2	2	2	1	2	2	3	3	3	3	3	3	3	3	3	3	3	3	3	3	3	3	3	3	3	3	3	3	3	3	3	3	4	4	4	4	4	6	4	6	4	4	3	3	5
111	2	44	3	10	2	2	2	2	2	2	3	2	4	3	4	2	3	4	3	3	3	4	4	3	3	3	3	3	3	3	4	2	2	4	4	2	7	2	7	7	6	6	6	6	6	4	3	3	2
112	2	41	3	12	3	2	2	2	2	2	3	4	3	4	4	2	2	3	4	3	3	4	4	4	3	4	4	4	4	4	4	4	3	4	4	3	6	4	6	6	6	6	6	6	6	6	1	5	5
113	2	32	2	11	3	2	2	1	2	2	3	5	5	5	5	1	5	5	5	5	5	5	5	5	5	5	5	5	5	5	5	5	5	5	5	5	7	7	7	7	7	7	7	7	7	7	5	5	5
114	2	29	1	3	1	2	2	2	2	2	4	4	2	4	4	4	2	4	4	4	4	4	4	4	4	4	4	4	4	4	4	4	4	4	4	4	6	6	6	6	6	6	6	6	6	6	3	5	5
115	2	35	2	10	2	2	2	2	1	2	4	4	2	4	2	4	2	4	4	4	2	4	2	4	4	2	4	2	4	2	4	2	2	4	4	2	4	4	4	4	4	4	4	4	4	4	5	5	5
116	2	36	2	12	3	2	1	2	2	2	3	3	3	3	3	3	3	3	3	3	3	3	3	3	3	3	3	3	3	3	3	3	3	3	3	3	5	5	5	5	5	5	5	5	5	5	1	1	1
117	1	26	1	2	1	2	1	1	2	2	3	2	3	2	3	2	3	2	4	3	4	3	3	4	4	2	4	3	4	4	2	4	4	4	3	4	4	4	4	4	4	4	4	4	4	5	3	1	5
118	2	48	3	17	4	3	1	2	2	2	4	5	4	5	4	2	4	4	4	5	3	5	4	4	5	4	4	2	5	5	4	4	4	4	3	4	6	6	6	6	6	6	6	6	6	6	5	5	5
119	2	38	2	13	3	2	3	2	2	2	2	2	4	2	4	2	5	2	5	5	2	4	3	4	4	3	4	2	4	3	3	4	3	3	2	4	6	6	7	5	6	6	6	6	6	6	5	5	5
120	2	34	2	12	3	2	3	1	2	2	3	2	3	5	4	2	4	4	4	4	5	5	4	4	4	4	4	2	4	5	5	4	4	4	4	4	6	1	6	6	6	6	6	6	6	6	3	4	3
121	2	38	2	13	3	2	3	2	2	2	3	3	4	2	4	3	3	4	5	4	2	4	4	4	4	5	2	1	4	4	5	4	2	3	2	4	3	6	1	1	1	2	4	2	1	4	5	1	5
122	2	29	1	7	2	2	2	1	2	2	3	4	3	5	3	3	2	3	3	2	4	3	5	3	3	5	4	5	3	5	5	3	3	5	5	3	7	7	7	7	7	7	7	7	7	7	5	5	5
123	2	27	1	3	1	1	2	1	2	2	3	4	4	3	4	3	2	3	4	3	3	4	3	3	3	4	2	4	4	3	4	4	3	3	3	3	4	4	4	4	7	7	6	6	6	4	3	5	4
124	2	37	2	10	2	2	3	2	2	2	3	2	4	3	3	3	2	4	3	4	2	4	4	3	3	3	3	4	3	3	4	3	4	3	3	3	5	6	6	6	5	6	6	6	6	6	5	1	5
125	2	38	2	10	2	2	1	2	2	2	3	4	4	3	4	2	2	4	4	4	4	4	4	4	4	4	4	4	4	4	4	4	4	4	4	4	6	6	7	6	6	6	6	6	7	6	5	4	5
126	2	26	1	2	1	2	1	1	2	2	3	2	3	2	3	2	3	2	4	3	4	3	3	4	4	2	4	3	4	4	2	4	4	4	3	4	4	4	4	4	4	4	4	4	4	5	3	1	5
127	2	48	3	17	4	3	1	2	2	2	4	5	4	5	4	2	4	4	4	5	3	5	4	4	5	4	4	2	5	5	4	4	4	4	3	4	6	6	6	6	6	6	6	6	6	6	5	5	5
128	2	29	1	6	2	2	2	1	2	2	3	3	4	3	4	3	3	3	4	4	3	4	3	4	3	3	4	3	4	3	4	4	4	4	2	4	6	5	6	6	6	6	6	6	6	6	5	5	5
129	2	35	2	4	1	2	1	2	2	2	5	4	4	4	4	2	4	4	4	2	4	4	4	4	4	4	4	4	4	4	5	4	4	4	4	2	7	1	7	7	7	7	7	7	7	7	5	5	5
130	2	38	2	13	3	2	3	2	3	2	2	2	4	2	4	2	5	2	5	5	2	4	3	4	4	3	4	2	4	3	3	4	3	3	2	4	6	6	7	5	6	6	6	6	6	6	5	5	5
131	2	34	2	12	3	2	3	1	2	2	3	2	3	5	4	2	4	4	4	4	5	5	4	4	4	4	4	2	4	5	5	4	4	4	4	4	6	1	6	6	6	6	6	6	6	6	3	4	3
132	2	38	2	13	3	2	3	2	2	2	3	3	4	2	4	3	3	4	5	4	2	4	4	4	4	5	2	1	4	4	5	4	2	3	2	4	3	6	1	1	1	2	4	2	1	4	5	1	5
133	2	32	2	12	3	2	1	1	2	2	3	4	3	5	3	3	3	3	4	3	5	3	5	3	3	5	3	5	3	5	5	3	3	5	5	3	7	1	7	7	7	7	7	7	6	7	5	5	5
134	2	34	2	12	3	2	3	1	2	2	3	3	3	3	3	3	4	3	4	4	3	3	3	4	4	3	3	3	3	3	3	3	3	3	3	4	6	5	6	6	6	6	6	6	6	6	5	5	4
135	2	29	1	6	2	2	3	1	2	2	3	3	4	3	4	2	3	3	4	2	4	4	3	3	4	3	3	4	4	3	4	4	3	3	3	3	7	7	7	7	7	7	6	6	6	6	5	5	5
136	2	29	1	7	2	2	2	1	2	2	3	4	3	5	3	3	2	3	3	2	4	3	5	3	3	5	4	5	3	5	5	3	3	5	5	3	7	7	7	7	7	7	7	7	7	7	5	5	5
137	2	46	3	25	4	2	1	2	2	3	4	3	3	4	3	2	4	3	4	3	3	2	3	4	3	4	3	4	3	4	4	4	1	5	3	3	6	6	6	6	6	6	6	6	6	5	1	2	1
138	2	29	1	3	1	2	2	1	2	2	4	4	2	4	4	4	2	4	4	4	4	4	4	4	4	4	4	4	4	4	4	4	4	4	4	4	6	6	6	6	6	6	6	6	6	6	3	5	5
139	2	35	2	10	2	2	2	2	2	2	4	4	2	4	2	4	2	4	4	4	2	4	2	4	4	2	4	2	4	2	4	2	2	4	4	2	4	4	4	4	4	4	4	4	4	4	5	5	5
140	1	26	1	2	1	2	1	1	2	2	4	4	3	4	3	4	2	4	3	3	4	2	4	3	2	4	3	4	3	4	4	3	3	4	4	3	6	4	6	5	6	6	6	6	6	6	3	3	3
141	2	35	2	5	2	2	2	2	2	2	1	1	5	1	5	1	3	1	5	5	1	5	1	4	4	2	4	1	5	3	2	5	5	3	1	5	7	7	6	6	6	6	6	6	6	6	4	5	5
142	2	35	2	10	2	3	1	2	2	2	3	3	3	3	3	3	4	3	4	4	2	4	3	3	3	3	3	3	3	3	3	3	3	3	3	3	6	5	6	6	6	6	6	6	6	6	5	5	5
143	2	37	2	11	3	2	2	2	2	2	2	3	3	2	5	3	3	3	4	4	3	4	2	4	4	4	4	2	4	4	4	4	4	4	2	4	6	6	6	6	6	6	6	6	6	6	4	5	5
144	2	36	2	10	2	2	1	2	2	2	3	3	3	3	3	3	3	3	3	3	3	3	3	3	3	3	3	3	3	3	3	3	3	3	3	3	5	5	5	5	5	5	5	5	5	5	1	1	1
145	2	44	3	10	2	2	1	2	2	2	3	4	4	3	4	2	2	4	4	4	4	4	4	4	4	4	4	4	4	4	4	4	4	4	4	4	6	6	7	6	6	6	6	6	7	6	5	4	5
146	2	42	3	17	4	2	1	1	2	2	3	2	3	2	3	2	3	2	4	3	4	3	3	4	4	2	4	3	4	4	2	4	4	4	3	4	4	4	4	4	4	4	4	4	4	5	3	1	5
147	2	48	3	17	4	3	1	2	2	2	4	5	4	5	4	2	4	4	4	5	3	5	4	4	5	4	4	2	5	5	4	4	4	4	3	4	6	6	6	6	6	6	6	6	6	6	5	5	5
148	2	29	1	6	2	2	2	1	2	2	3	3	4	3	4	3	3	3	4	4	3	4	3	4	3	3	4	3	4	3	4	4	4	4	2	4	6	5	6	6	6	6	6	6	6	6	5	5	5
149	2	36	2	4	1	2	1	2	2	2	5	4	4	4	4	2	4	4	4	2	4	4	4	4	4	4	4	4	4	4	5	4	4	4	4	2	7	1	7	7	7	7	7	7	7	7	5	5	5
150	2	38	2	13	3	2	3	2	3	2	2	2	4	2	4	2	5	2	5	5	2	4	3	4	4	3	4	2	4	3	3	4	3	3	2	4	6	6	7	5	6	6	6	6	6	6	5	5	5
151	2	34	2	12	3	2	3	2	2	2	3	2	3	5	4	2	4	4	4	4	5	5	4	4	4	4	4	2	4	5	5	4	4	4	4	4	6	1	6	6	6	6	6	6	6	6	3	4	3
152	2	38	2	13	3	2	3	2	2	2	3	3	4	2	4	3	3	4	5	4	2	4	4	4	4	5	2	1	4	4	5	4	2	3	2	4	3	6	1	1	1	2	4	2	1	4	5	1	5
153	2	32	2	12	3	2	1	2	2	2	3	4	3	5	3	3	3	3	4	3	5	3	5	3	3	5	3	5	3	5	5	3	3	5	5	3	7	1	7	7	7	7	7	7	6	7	5	5	5
154	2	34	2	12	3	2	3	2	2	2	3	3	3	3	3	3	4	3	4	4	3	3	3	4	4	3	3	3	3	3	3	3	3	3	3	4	6	5	6	6	6	6	6	6	6	6	5	5	4
155	2	32	2	13	3	2	2	1	1	2	3	2	4	2	3	2	4	3	4	4	3	4	3	4	4	2	3	2	4	3	4	2	3	2	3	3	6	6	6	6	6	6	6	6	6	6	5	5	4
156	2	29	1	6	2	2	1	1	2	3	3	3	3	3	2	2	3	3	3	3	3	3	3	3	3	3	3	3	3	3	3	3	3	3	3	3	6	6	6	6	6	6	6	6	6	6	4	5	5
157	2	29	1	6	2	2	3	1	2	2	3	3	4	3	4	2	3	3	4	2	4	4	3	3	4	3	3	4	4	3	4	4	3	3	3	3	7	7	7	7	7	7	6	6	6	6	5	5	5
158	2	29	1	7	2	2	2	1	2	2	3	4	3	5	3	3	2	3	3	2	4	3	5	3	3	5	4	5	3	5	5	3	3	5	5	3	7	7	7	7	7	7	7	7	7	7	5	5	5
159	2	27	1	3	1	2	2	1	2	2	3	4	4	3	4	3	2	3	4	3	3	4	3	3	3	4	2	4	4	3	4	4	3	3	3	3	4	4	4	4	7	7	6	6	6	4	3	5	4
160	2	43	3	16	4	2	3	2	2	2	3	2	4	3	3	3	2	4	3	4	2	4	4	3	3	3	3	4	3	3	4	3	4	3	3	3	5	6	6	6	5	6	6	6	6	6	5	1	5
161	2	38	2	10	2	2	1	2	2	2	3	4	4	3	4	2	2	4	4	4	4	4	4	4	4	4	4	4	4	4	4	4	4	4	4	4	6	6	7	6	6	6	6	6	7	6	5	4	5
162	2	48	3	17	4	3	1	2	2	2	4	5	4	5	4	2	4	4	4	5	3	5	4	4	5	4	4	2	5	5	4	4	4	4	3	4	6	6	6	6	6	6	6	6	6	6	5	5	5
163	2	42	3	15	2	2	3	2	2	2	3	3	3	3	3	3	3	3	3	3	3	3	3	3	3	3	3	3	3	3	3	3	3	3	3	4	6	5	6	6	6	6	6	6	6	6	5	5	5
164	2	29	1	6	2	2	2	1	2	2	3	3	4	3	4	3	3	3	4	4	3	4	3	4	3	3	4	3	4	3	4	4	4	4	2	4	6	5	6	6	6	6	6	6	6	6	5	5	5
165	2	44	3	14	2	2	1	2	2	2	3	4	4	3	4	2	2	4	4	4	4	4	4	4	4	4	4	4	4	4	4	4	4	4	4	4	6	6	7	6	6	6	6	6	7	6	5	4	5
166	2	48	3	17	4	3	1	2	2	2	4	5	4	5	4	2	4	4	4	5	3	5	4	4	5	4	4	2	5	5	4	4	4	4	3	4	6	6	6	6	6	6	6	6	6	6	5	5	5
167	2	29	1	6	2	2	2	1	2	2	3	3	4	3	4	3	3	3	4	4	3	4	3	4	3	3	4	3	4	3	4	4	4	4	2	4	6	5	6	6	6	6	6	6	6	6	5	5	5
168	2	35	2	4	1	2	1	2	3	2	5	4	4	4	4	2	4	4	4	2	4	4	4	4	4	4	4	4	4	4	5	4	4	4	4	2	7	1	7	7	7	7	7	7	7	7	5	5	5
169	2	38	2	13	2	2	3	2	3	2	2	2	4	2	4	2	5	2	5	5	2	4	3	4	4	3	4	2	4	3	3	4	3	3	2	4	6	6	7	5	6	6	6	6	6	6	5	5	5
170	2	43	3	10	2	2	3	1	2	2	3	2	3	5	4	2	4	4	4	4	5	5	4	4	4	4	4	2	4	5	5	4	4	4	4	4	6	1	6	6	6	6	6	6	6	6	3	4	3
171	1	32	2	12	3	2	1	1	2	2	3	4	3	5	3	3	3	3	4	3	5	3	5	3	3	5	3	5	3	5	5	3	3	5	5	3	7	1	7	7	7	7	7	7	6	7	5	5	5
172	2	34	2	12	3	2	3	1	2	2	3	3	3	3	3	3	4	3	4	4	3	3	3	4	4	3	3	3	3	3	3	3	3	3	3	4	6	5	6	6	6	6	6	6	6	6	5	5	4
173	2	25	1	3	1	2	1	1	2	2	4	3	2	3	4	3	4	2	2	3	2	4	4	4	2	3	4	2	2	2	4	3	3	3	4	3	5	4	4	6	7	6	6	6	3	4	3	2	1
174	2	24	1	3	1	2	1	1	1	2	2	2	5	4	4	2	5	3	3	4	4	4	2	3	4	1	4	3	5	3	4	3	4	3	2	4	6	5	6	4	6	7	4	6	6	4	5	3	3
175	2	26	1	3	1	2	1	1	2	2	3	3	3	3	3	3	3	3	3	3	3	3	3	3	3	3	3	3	3	3	3	3	3	3	3	3	5	5	5	5	5	5	5	5	5	5	3	3	3
176	2	46	3	22	4	2	1	2	3	3	3	4	5	4	5	1	5	2	5	5	1	5	4	5	5	3	5	4	5	4	3	5	5	4	4	5	7	7	7	7	7	7	7	7	7	7	5	5	5
177	2	26	1	3	1	2	1	1	2	2	3	5	3	5	2	3	1	5	3	2	4	4	5	4	4	5	4	5	4	4	5	4	4	4	5	4	6	6	6	6	6	6	6	6	6	6	5	5	5
178	2	29	1	6	2	2	2	2	2	2	1	4	5	5	5	1	2	3	4	2	4	5	5	4	4	5	5	4	4	5	5	5	3	4	4	4	7	3	7	7	7	7	7	7	7	7	3	5	5
179	2	45	3	12	2	2	2	2	2	3	3	3	3	3	3	3	3	3	3	3	3	3	3	3	3	3	3	3	3	3	3	3	3	3	3	3	4	4	4	4	4	4	4	4	4	4	3	3	3
180	2	29	1	6	2	2	1	2	1	2	4	4	3	5	4	3	2	4	4	2	4	4	5	4	3	5	4	5	4	5	4	4	4	5	5	4	6	6	6	6	6	6	6	6	6	6	5	5	5
181	2	40	2	15	3	2	3	2	3	2	4	4	4	4	4	4	3	4	4	3	4	4	4	4	4	4	4	4	4	4	4	4	4	4	4	4	7	7	7	7	7	7	7	7	7	7	5	5	5
182	2	25	1	3	1	2	1	1	2	2	2	2	4	2	4	2	2	3	4	2	3	3	4	4	4	2	4	4	4	4	4	3	3	3	3	5	7	6	7	7	7	7	7	7	7	7	4	5	5
183	2	43	3	10	2	2	2	1	2	2	3	3	3	3	3	3	3	3	3	3	3	3	3	3	3	3	3	3	3	3	3	3	3	3	3	3	4	4	4	4	4	6	4	6	4	4	3	3	5
184	2	45	3	10	2	2	2	2	2	2	3	2	4	3	4	2	3	4	3	3	3	4	4	3	3	3	3	3	3	3	4	2	2	4	4	2	7	2	7	7	6	6	6	6	6	4	3	3	2
185	2	43	3	15	3	2	1	2	3	3	1	3	3	4	2	2	2	2	4	2	3	2	4	4	3	3	2	4	2	4	2	3	2	3	3	3	6	5	7	7	7	7	7	7	7	7	1	2	5
186	2	24	1	2	1	2	1	1	2	1	5	5	1	5	1	5	1	5	1	1	5	1	5	1	1	5	1	5	1	5	5	1	1	5	5	1	7	7	7	7	7	7	7	7	7	7	5	5	5
187	2	41	3	12	3	2	2	2	2	2	3	4	3	4	4	2	2	3	4	3	3	4	4	4	3	4	4	4	4	4	4	4	3	4	4	3	6	4	6	6	6	6	6	6	6	6	1	5	5
188	2	32	2	11	3	2	2	1	2	2	3	5	5	5	5	1	5	5	5	5	5	5	5	5	5	5	5	5	5	5	5	5	5	5	5	5	7	7	7	7	7	7	7	7	7	7	5	5	5
189	2	29	1	3	1	2	2	1	2	2	4	4	2	4	4	4	2	4	4	4	4	4	4	4	4	4	4	4	4	4	4	4	4	4	4	4	6	6	6	6	6	6	6	6	6	6	3	5	5
190	2	35	2	10	2	2	2	2	2	2	4	4	2	4	2	4	2	4	4	4	2	4	2	4	4	2	4	2	4	2	4	2	2	4	4	2	4	4	4	4	4	4	4	4	4	4	5	5	5
191	2	26	1	2	1	2	1	2	2	2	4	4	3	4	3	4	2	4	3	3	4	2	4	3	2	4	3	4	3	4	4	3	3	4	4	3	6	4	6	5	6	6	6	6	6	6	3	3	3
192	2	36	2	10	2	2	1	2	2	2	3	3	3	3	3	3	3	3	3	3	3	3	3	3	3	3	3	3	3	3	3	3	3	3	3	3	5	5	5	5	5	5	5	5	5	5	1	1	1
193	2	26	1	2	1	2	1	1	2	2	3	2	3	2	3	2	3	2	4	3	4	3	3	4	4	2	4	3	4	4	2	4	4	4	3	4	4	4	4	4	4	4	4	4	4	5	3	1	5
194	2	48	3	17	4	3	1	2	2	2	4	5	4	5	4	2	4	4	4	5	3	5	4	4	5	4	4	2	5	5	4	4	4	4	3	4	6	6	6	6	6	6	6	6	6	6	5	5	5
195	2	29	1	6	2	1	2	2	2	2	3	3	4	3	4	3	3	3	4	4	3	4	3	4	3	3	4	3	4	3	4	4	4	4	2	4	6	5	6	6	6	6	6	6	6	6	5	5	5
196	2	32	2	4	1	2	1	2	2	2	5	4	4	4	4	2	4	4	4	2	4	4	4	4	4	4	4	4	4	4	5	4	4	4	4	2	7	1	7	7	7	7	7	7	7	7	5	5	5
197	2	34	2	12	3	2	3	2	2	2	3	2	3	5	4	2	4	4	4	4	5	5	4	4	4	4	4	2	4	5	5	4	4	4	4	4	6	1	6	6	6	6	6	6	6	6	3	4	3
198	2	44	3	13	3	2	3	2	2	2	3	3	4	2	4	3	3	4	5	4	2	4	4	4	4	5	2	1	4	4	5	4	2	3	2	4	3	6	1	1	1	2	4	2	1	4	5	1	5
199	2	29	1	7	2	2	2	1	2	2	3	4	3	5	3	3	2	3	3	2	4	3	5	3	3	5	4	5	3	5	5	3	3	5	5	3	7	7	7	7	7	7	7	7	7	7	5	5	5
200	2	27	1	3	1	2	2	1	2	2	3	4	4	3	4	3	2	3	4	3	3	4	3	3	3	4	2	4	4	3	4	4	3	3	3	3	4	4	4	4	7	7	6	6	6	4	3	5	4
201	2	38	2	10	2	2	1	2	2	2	3	4	4	3	4	2	2	4	4	4	4	4	4	4	4	4	4	4	4	4	4	4	4	4	4	4	6	6	7	6	6	6	6	6	7	6	5	4	5
202	2	26	1	2	1	2	1	1	2	2	3	2	3	2	3	2	3	2	4	3	4	3	3	4	4	2	4	3	4	4	2	4	4	4	3	4	4	4	4	4	4	4	4	4	4	5	3	1	5
203	2	48	3	17	4	3	1	2	2	2	4	5	4	5	4	2	4	4	4	5	3	5	4	4	5	4	4	2	5	5	4	4	4	4	3	4	6	6	6	6	6	6	6	6	6	6	5	5	5
204	2	29	1	6	2	2	2	1	2	2	3	3	4	3	4	3	3	3	4	4	3	4	3	4	3	3	4	3	4	3	4	4	4	4	2	4	6	5	6	6	6	6	6	6	6	6	5	5	5
205	2	33	2	4	1	2	1	2	2	2	5	4	4	4	4	2	4	4	4	2	4	4	4	4	4	4	4	4	4	4	5	4	4	4	4	2	7	1	7	7	7	7	7	7	7	7	5	5	5
206	2	38	2	13	3	2	3	2	2	2	2	2	4	2	4	2	5	2	5	5	2	4	3	4	4	3	4	2	4	3	3	4	3	3	2	4	6	6	7	5	6	6	6	6	6	6	5	5	5
207	2	34	2	12	3	2	3	2	3	2	3	2	3	5	4	2	4	4	4	4	5	5	4	4	4	4	4	2	4	5	5	4	4	4	4	4	6	1	6	6	6	6	6	6	6	6	3	4	3
208	2	41	3	13	3	2	3	2	2	2	3	3	4	2	4	3	3	4	5	4	2	4	4	4	4	5	2	1	4	4	5	4	2	3	2	4	3	6	1	1	1	2	4	2	1	4	5	1	5
209	2	32	2	12	3	2	1	2	2	2	3	4	3	5	3	3	3	3	4	3	5	3	5	3	3	5	3	5	3	5	5	3	3	5	5	3	7	1	7	7	7	7	7	7	6	7	5	5	5
210	2	34	2	12	3	2	3	2	2	2	3	3	3	3	3	3	4	3	4	4	3	3	3	4	4	3	3	3	3	3	3	3	3	3	3	4	6	5	6	6	6	6	6	6	6	6	5	5	4
211	2	32	2	13	3	2	2	1	1	2	3	2	4	2	3	2	4	3	4	4	3	4	3	4	4	2	3	2	4	3	4	2	3	2	3	3	6	6	6	6	6	6	6	6	6	6	5	5	4
212	2	29	1	7	2	2	2	1	2	2	3	4	3	5	3	3	2	3	3	2	4	3	5	3	3	5	4	5	3	5	5	3	3	5	5	3	7	7	7	7	7	7	7	7	7	7	5	5	5
213	2	46	3	25	4	2	1	2	2	3	4	3	3	4	3	2	4	3	4	3	3	2	3	4	3	4	3	4	3	4	4	4	1	5	3	3	6	6	6	6	6	6	6	6	6	5	1	2	1
214	2	29	1	3	1	2	2	2	2	2	4	4	2	4	4	4	2	4	4	4	4	4	4	4	4	4	4	4	4	4	4	4	4	4	4	4	6	6	6	6	6	6	6	6	6	6	3	5	5
215	2	35	2	10	2	2	2	2	2	2	4	4	2	4	2	4	2	4	4	4	2	4	2	4	4	2	4	2	4	2	4	2	2	4	4	2	4	4	4	4	4	4	4	4	4	4	5	5	5
216	2	26	1	2	1	2	1	2	2	2	4	4	3	4	3	4	2	4	3	3	4	2	4	3	2	4	3	4	3	4	4	3	3	4	4	3	6	4	6	5	6	6	6	6	6	6	3	3	3
217	2	29	1	6	2	3	1	2	2	2	3	3	3	3	3	3	4	3	4	4	2	4	3	3	3	3	3	3	3	3	3	3	3	3	3	3	6	5	6	6	6	6	6	6	6	6	5	5	5
218	2	37	2	11	3	2	2	2	2	2	2	3	3	2	5	3	3	3	4	4	3	4	2	4	4	4	4	2	4	4	4	4	4	4	2	4	6	6	6	6	6	6	6	6	6	6	4	5	5
219	2	42	3	10	2	2	1	2	2	2	3	4	4	3	4	2	2	4	4	4	4	4	4	4	4	4	4	4	4	4	4	4	4	4	4	4	6	6	7	6	6	6	6	6	7	6	5	4	5
220	2	26	1	2	1	2	1	1	2	2	3	2	3	2	3	2	3	2	4	3	4	3	3	4	4	2	4	3	4	4	2	4	4	4	3	4	4	4	4	4	4	4	4	4	4	5	3	1	5
221	2	48	3	17	4	3	1	2	2	2	4	5	4	5	4	2	4	4	4	5	3	5	4	4	5	4	4	2	5	5	4	4	4	4	3	4	6	6	6	6	6	6	6	6	6	6	5	5	5
222	2	42	3	15	3	2	3	2	2	2	3	3	3	3	3	3	3	3	3	3	3	3	3	3	3	3	3	3	3	3	3	3	3	3	3	4	6	5	6	6	6	6	6	6	6	6	5	5	5
223	2	29	1	6	2	2	2	2	2	2	3	3	4	3	4	3	3	3	4	4	3	4	3	4	3	3	4	3	4	3	4	4	4	4	2	4	6	5	6	6	6	6	6	6	6	6	5	5	5
224	2	35	2	4	1	2	1	2	2	2	5	4	4	4	4	2	4	4	4	2	4	4	4	4	4	4	4	4	4	4	5	4	4	4	4	2	7	1	7	7	7	7	7	7	7	7	5	5	5
225	2	34	2	12	3	2	3	2	2	2	3	2	3	5	4	2	4	4	4	4	5	5	4	4	4	4	4	2	4	5	5	4	4	4	4	4	6	1	6	6	6	6	6	6	6	6	3	4	3
226	2	38	1	13	3	2	3	2	2	2	3	3	4	2	4	3	3	4	5	4	2	4	4	4	4	5	2	1	4	4	5	4	2	3	2	4	3	6	1	1	1	2	4	2	1	4	5	1	5
227	2	32	2	12	3	2	1	2	2	2	3	4	3	5	3	3	3	3	4	3	5	3	5	3	3	5	3	5	3	5	5	3	3	5	5	3	7	1	7	7	7	7	7	7	6	7	5	5	5
228	2	29	1	7	2	2	2	1	2	2	3	4	3	5	3	3	2	3	3	2	4	3	5	3	3	5	4	5	3	5	5	3	3	5	5	3	7	7	7	7	7	7	7	7	7	7	5	5	5
229	2	27	1	3	1	2	2	1	2	2	3	4	4	3	4	3	2	3	4	3	3	4	3	3	3	4	2	4	4	3	4	4	3	3	3	3	4	4	4	4	7	7	6	6	6	4	3	5	4
230	2	38	2	10	2	2	1	2	2	2	3	4	4	3	4	2	2	4	4	4	4	4	4	4	4	4	4	4	4	4	4	4	4	4	4	4	6	6	7	6	6	6	6	6	7	6	5	4	5
231	2	26	1	2	1	2	1	1	2	2	3	2	3	2	3	2	3	2	4	3	4	3	3	4	4	2	4	3	4	4	2	4	4	4	3	4	4	4	4	4	4	4	4	4	4	5	3	1	5
232	2	48	3	17	4	3	1	2	2	2	4	5	4	5	4	2	4	4	4	5	3	5	4	4	5	4	4	2	5	5	4	4	4	4	3	4	6	6	6	6	6	6	6	6	6	6	5	5	5
233	2	29	1	6	2	2	2	2	2	1	3	3	4	3	4	3	3	3	4	4	3	4	3	4	3	3	4	3	4	3	4	4	4	4	2	4	6	5	6	6	6	6	6	6	6	6	5	5	5
234	2	38	2	10	2	2	1	2	2	2	3	4	4	3	4	2	2	4	4	4	4	4	4	4	4	4	4	4	4	4	4	4	4	4	4	4	6	6	7	6	6	6	6	6	7	6	5	4	5
235	2	26	1	2	1	2	1	1	2	2	3	2	3	2	3	2	3	2	4	3	4	3	3	4	4	2	4	3	4	4	2	4	4	4	3	4	4	4	4	4	4	4	4	4	4	5	3	1	5
236	1	48	3	17	4	2	1	2	2	2	4	5	4	5	4	2	4	4	4	5	3	5	4	4	5	4	4	2	5	5	4	4	4	4	3	4	6	6	6	6	6	6	6	6	6	6	5	5	5
237	2	33	3	10	2	2	2	2	2	2	3	3	4	3	4	3	3	3	4	4	3	4	3	4	3	3	4	3	4	3	4	4	4	4	2	4	6	5	6	6	6	6	6	6	6	6	5	5	5
238	2	34	2	4	1	2	1	2	2	2	5	4	4	4	4	2	4	4	4	2	4	4	4	4	4	4	4	4	4	4	5	4	4	4	4	2	7	1	7	7	7	7	7	7	7	7	5	5	5
239	2	38	3	13	3	2	3	2	2	2	2	2	4	2	4	2	5	2	5	5	2	4	3	4	4	3	4	2	4	3	3	4	3	3	2	4	6	6	7	5	6	6	6	6	6	6	5	5	5
240	2	34	2	12	3	2	3	2	2	2	3	2	3	5	4	2	4	4	4	4	5	5	4	4	4	4	4	2	4	5	5	4	4	4	4	4	6	1	6	6	6	6	6	6	6	6	3	4	3
241	2	38	2	13	3	2	3	2	2	2	3	3	4	2	4	3	3	4	5	4	2	4	4	4	4	5	2	1	4	4	5	4	2	3	2	4	3	6	1	1	1	2	4	2	1	4	5	1	5
242	2	32	3	12	3	2	1	2	2	2	3	4	3	5	3	3	3	3	4	3	5	3	5	3	3	5	3	5	3	5	5	3	3	5	5	3	7	1	7	7	7	7	7	7	6	7	5	5	5
243	2	29	1	3	1	1	2	1	2	2	3	4	3	4	2	3	3	4	4	3	3	3	4	3	3	4	3	3	2	4	4	3	3	4	3	2	4	4	5	4	4	4	4	3	3	4	3	2	3
244	2	25	1	3	1	2	1	1	2	1	4	3	2	3	4	3	4	2	2	3	2	4	4	4	2	3	4	2	2	2	4	3	3	3	4	3	5	4	4	6	7	6	6	6	3	4	3	2	1
245	2	24	1	3	1	2	1	1	2	2	2	2	5	4	4	2	5	3	3	4	4	4	2	3	4	1	4	3	5	3	4	3	4	3	2	4	6	5	6	4	6	7	4	6	6	4	5	3	3
246	2	34	2	10	2	2	2	2	2	2	2	2	4	2	4	2	4	2	4	4	2	4	2	4	4	2	4	2	4	2	2	4	4	2	2	4	4	4	4	4	4	4	4	4	4	4	4	4	4
247	2	26	1	3	1	2	1	1	2	2	3	3	3	3	3	3	3	3	3	3	3	3	3	3	3	3	3	3	3	3	3	3	3	3	3	3	5	5	5	5	5	5	5	5	5	5	3	3	3
248	2	46	3	22	4	2	1	2	2	3	3	4	5	4	5	1	5	2	5	5	1	5	4	5	5	3	5	4	5	4	3	5	5	4	4	5	7	7	7	7	7	7	7	7	7	7	5	5	5
249	2	26	1	3	1	2	1	1	2	2	3	5	3	5	2	3	1	5	3	2	4	4	5	4	4	5	4	5	4	4	5	4	4	4	5	4	6	6	6	6	6	6	6	6	6	6	5	5	5
250	2	29	1	6	2	2	2	2	2	1	1	4	5	5	5	1	2	3	4	2	4	5	5	4	4	5	5	4	4	5	5	5	3	4	4	4	7	3	7	7	7	7	7	7	7	7	3	5	5
251	2	42	3	10	2	2	2	2	2	3	3	3	3	3	3	3	3	3	3	3	3	3	3	3	3	3	3	3	3	3	3	3	3	3	3	3	4	4	4	4	4	4	4	4	4	4	3	3	3
252	2	29	1	6	2	2	1	2	2	1	4	4	3	5	4	3	2	4	4	2	4	4	5	4	3	5	4	5	4	5	4	4	4	5	5	4	6	6	6	6	6	6	6	6	6	6	5	5	5
253	2	40	2	15	3	2	3	2	2	1	4	4	4	4	4	4	3	4	4	3	4	4	4	4	4	4	4	4	4	4	4	4	4	4	4	4	7	7	7	7	7	7	7	7	7	7	5	5	5
254	2	27	1	4	1	2	1	1	1	2	3	3	4	3	3	2	2	4	3	2	4	3	3	3	4	3	4	2	3	4	3	3	3	4	3	3	6	6	6	6	6	6	6	6	6	6	5	5	5
255	2	25	1	3	1	2	1	1	2	2	2	2	4	2	4	2	2	3	4	2	3	3	4	4	4	2	4	4	4	4	4	3	3	3	3	5	7	6	7	7	7	7	7	7	7	7	4	5	5
256	2	29	1	7	2	2	2	1	2	2	3	4	3	5	3	3	2	3	3	2	4	3	5	3	3	5	4	5	3	5	5	3	3	5	5	3	7	7	7	7	7	7	7	7	7	7	5	5	5
257	2	29	1	3	1	2	2	1	2	1	4	4	2	4	4	4	2	4	4	4	4	4	4	4	4	4	4	4	4	4	4	4	4	4	4	4	6	6	6	6	6	6	6	6	6	6	3	5	5
258	2	42	3	10	2	2	2	2	2	2	4	4	2	4	2	4	2	4	4	4	2	4	2	4	4	2	4	2	4	2	4	2	2	4	4	2	4	4	4	4	4	4	4	4	4	4	5	5	5
259	2	29	1	6	2	2	1	1	2	2	3	3	3	3	3	3	4	3	4	4	2	4	3	3	3	3	3	3	3	3	3	3	3	3	3	3	6	5	6	6	6	6	6	6	6	6	5	5	5
260	2	37	2	11	3	2	2	2	2	1	2	3	3	2	5	3	3	3	4	4	3	4	2	4	4	4	4	2	4	4	4	4	4	4	2	4	6	6	6	6	6	6	6	6	6	6	4	5	5
261	2	36	2	10	2	2	1	2	2	2	3	3	3	3	3	3	3	3	3	3	3	3	3	3	3	3	3	3	3	3	3	3	3	3	3	3	5	5	5	5	5	5	5	5	5	5	1	1	1
262	2	26	1	2	1	2	1	1	2	2	3	2	3	2	3	2	3	2	4	3	4	3	3	4	4	2	4	3	4	4	2	4	4	4	3	4	4	4	4	4	4	4	4	4	4	5	3	1	5
263	1	48	3	17	4	2	1	2	2	1	4	5	4	5	4	2	4	4	4	5	3	5	4	4	5	4	4	2	5	5	4	4	4	4	3	4	6	6	6	6	6	6	6	6	6	6	5	5	5
264	2	36	2	4	1	1	1	2	2	2	5	4	4	4	4	2	4	4	4	2	4	4	4	4	4	4	4	4	4	4	5	4	4	4	4	2	7	1	7	7	7	7	7	7	7	7	5	5	5
265	2	29	1	7	2	2	2	1	2	2	3	4	3	5	3	3	2	3	3	2	4	3	5	3	3	5	4	5	3	5	5	3	3	5	5	3	7	7	7	7	7	7	7	7	7	7	5	5	5
266	2	29	1	3	1	2	2	1	2	2	4	4	2	4	4	4	2	4	4	4	4	4	4	4	4	4	4	4	4	4	4	4	4	4	4	4	6	6	6	6	6	6	6	6	6	6	3	5	5
267	2	41	3	10	2	2	2	2	2	2	4	4	2	4	2	4	2	4	4	4	2	4	2	4	4	2	4	2	4	2	4	2	2	4	4	2	4	4	4	4	4	4	4	4	4	4	5	5	5
268	2	42	3	10	2	2	1	2	2	2	3	4	4	3	4	2	2	4	4	4	4	4	4	4	4	4	4	4	4	4	4	4	4	4	4	4	6	6	7	6	6	6	6	6	7	6	5	4	5
269	2	26	1	2	1	2	1	1	2	2	3	2	3	2	3	2	3	2	4	3	4	3	3	4	4	2	4	3	4	4	2	4	4	4	3	4	4	4	4	4	4	4	4	4	4	5	3	1	5
270	2	48	1	17	4	2	1	2	2	2	4	5	4	5	4	2	4	4	4	5	3	5	4	4	5	4	4	2	5	5	4	4	4	4	3	4	6	6	6	6	6	6	6	6	6	6	5	5	5
271	2	29	1	6	2	2	2	1	2	2	3	3	4	3	4	3	3	3	4	4	3	4	3	4	3	3	4	3	4	3	4	4	4	4	2	4	6	5	6	6	6	6	6	6	6	6	5	5	5
272	2	35	2	4	1	2	1	2	2	2	5	4	4	4	4	2	4	4	4	2	4	4	4	4	4	4	4	4	4	4	5	4	4	4	4	2	7	1	7	7	7	7	7	7	7	7	5	5	5
273	2	34	2	12	3	2	3	2	1	1	3	2	3	5	4	2	4	4	4	4	5	5	4	4	4	4	4	2	4	5	5	4	4	4	4	4	6	1	6	6	6	6	6	6	6	6	3	4	3
274	2	38	2	13	3	2	3	2	2	2	3	3	4	2	4	3	3	4	5	4	2	4	4	4	4	5	2	1	4	4	5	4	2	3	2	4	3	6	1	1	1	2	4	2	1	4	5	1	5
275	2	32	2	12	3	2	1	1	2	2	3	4	3	5	3	3	3	3	4	3	5	3	5	3	3	5	3	5	3	5	5	3	3	5	5	3	7	1	7	7	7	7	7	7	6	7	5	5	5
276	2	32	2	13	3	2	1	1	2	2	2	2	3	3	3	3	3	3	3	3	3	3	3	3	3	3	3	3	3	3	1	5	5	3	2	1	5	5	1	1	1	4	4	6	5	5	5	5	5
277	2	26	1	2	1	2	1	1	2	2	3	2	3	2	3	2	3	2	4	3	4	3	3	4	4	2	4	3	4	4	2	4	4	4	3	4	4	4	4	4	4	4	4	4	4	5	3	1	5
278	2	48	3	17	4	2	1	2	2	2	4	5	4	5	4	2	4	4	4	5	3	5	4	4	5	4	4	2	5	5	4	4	4	4	3	4	6	6	6	6	6	6	6	6	6	6	5	5	5
279	2	29	1	6	2	2	2	1	2	2	3	3	4	3	4	3	3	3	4	4	3	4	3	4	3	3	4	3	4	3	4	4	4	4	2	4	6	5	6	6	6	6	6	6	6	6	5	5	5
280	2	32	2	4	1	2	1	1	2	2	5	4	4	4	4	2	4	4	4	2	4	4	4	4	4	4	4	4	4	4	5	4	4	4	4	2	7	1	7	7	7	7	7	7	7	7	5	5	5
281	2	34	2	12	3	2	3	2	2	2	3	2	3	5	4	2	4	4	4	4	5	5	4	4	4	4	4	2	4	5	5	4	4	4	4	4	6	1	6	6	6	6	6	6	6	6	3	4	3
282	2	26	1	3	1	2	1	1	2	2	3	3	3	3	3	3	3	3	3	3	3	3	3	3	3	3	3	3	3	3	3	3	3	3	3	3	5	5	5	5	5	5	5	5	5	5	3	3	3
283	2	46	3	22	4	2	1	2	2	3	3	4	5	4	5	1	5	2	5	5	1	5	4	5	5	3	5	4	5	4	3	5	5	4	4	5	7	7	7	7	7	7	7	7	7	7	5	5	5
284	2	26	1	3	1	2	1	1	2	2	3	5	3	5	2	3	1	5	3	2	4	4	5	4	4	5	4	5	4	4	5	4	4	4	5	4	6	6	6	6	6	6	6	6	6	6	5	5	5
285	2	29	1	6	2	2	2	1	2	2	1	4	5	5	5	1	2	3	4	2	4	5	5	4	4	5	5	4	4	5	5	5	3	4	4	4	7	3	7	7	7	7	7	7	7	7	3	5	5
286	2	35	2	10	2	2	2	2	2	3	3	3	3	3	3	3	3	3	3	3	3	3	3	3	3	3	3	3	3	3	3	3	3	3	3	3	4	4	4	4	4	4	4	4	4	4	3	3	3
287	2	29	1	6	2	2	1	1	2	2	4	4	3	5	4	3	2	4	4	2	4	4	5	4	3	5	4	5	4	5	4	4	4	5	5	4	6	6	6	6	6	6	6	6	6	6	5	5	5
288	2	40	2	15	3	1	3	2	3	2	4	4	4	4	4	4	3	4	4	3	4	4	4	4	4	4	4	4	4	4	4	4	4	4	4	4	7	7	7	7	7	7	7	7	7	7	5	5	5
289	2	34	2	10	2	2	2	2	2	2	3	3	3	3	3	3	3	3	3	3	3	3	3	3	3	3	3	3	3	3	3	3	3	3	3	3	4	4	4	4	4	6	4	6	4	4	3	3	5
290	1	36	2	10	2	2	2	2	2	1	3	2	4	3	4	2	3	4	3	3	3	4	4	3	3	3	3	3	3	3	4	2	2	4	4	2	7	2	7	7	6	6	6	6	6	4	3	3	2
291	2	41	3	12	3	2	2	2	2	2	3	4	3	4	4	2	2	3	4	3	3	4	4	4	3	4	4	4	4	4	4	4	3	4	4	3	6	4	6	6	6	6	6	6	6	6	1	5	5
292	2	32	2	11	3	2	2	1	2	2	3	5	5	5	5	1	5	5	5	5	5	5	5	5	5	5	5	5	5	5	5	5	5	5	5	5	7	7	7	7	7	7	7	7	7	7	5	5	5
293	2	29	1	3	1	2	2	1	1	2	4	4	2	4	4	4	2	4	4	4	4	4	4	4	4	4	4	4	4	4	4	4	4	4	4	4	6	6	6	6	6	6	6	6	6	6	3	5	5
294	2	35	2	10	2	2	2	2	2	2	4	4	2	4	2	4	2	4	4	4	2	4	2	4	4	2	4	2	4	2	4	2	2	4	4	2	4	4	4	4	4	4	4	4	4	4	5	5	5
295	2	36	2	10	2	2	1	2	2	2	3	3	3	3	3	3	3	3	3	3	3	3	3	3	3	3	3	3	3	3	3	3	3	3	3	3	5	5	5	5	5	5	5	5	5	5	1	1	1
296	2	26	1	2	1	2	1	1	2	2	3	2	3	2	3	2	3	2	4	3	4	3	3	4	4	2	4	3	4	4	2	4	4	4	3	4	4	4	4	4	4	4	4	4	4	5	3	1	5
297	2	48	3	17	4	2	1	2	2	2	4	5	4	5	4	2	4	4	4	5	3	5	4	4	5	4	4	2	5	5	4	4	4	4	3	4	6	6	6	6	6	6	6	6	6	6	5	5	5
298	2	38	2	13	3	2	3	2	2	2	2	2	4	2	4	2	5	2	5	5	2	4	3	4	4	3	4	2	4	3	3	4	3	3	2	4	6	6	7	5	6	6	6	6	6	6	5	5	5
299	2	34	2	12	3	2	3	2	2	2	3	2	3	5	4	2	4	4	4	4	5	5	4	4	4	4	4	2	4	5	5	4	4	4	4	4	6	1	6	6	6	6	6	6	6	6	3	4	3
300	2	38	2	13	3	2	3	2	2	2	3	3	4	2	4	3	3	4	5	4	2	4	4	4	4	5	2	1	4	4	5	4	2	3	2	4	3	6	1	1	1	2	4	2	1	4	5	1	5
301	2	29	1	7	2	2	2	1	2	2	3	4	3	5	3	3	2	3	3	2	4	3	5	3	3	5	4	5	3	5	5	3	3	5	5	3	7	7	7	7	7	7	7	7	7	7	5	5	5
302	2	27	1	3	1	2	2	1	2	2	3	4	4	3	4	3	2	3	4	3	3	4	3	3	3	4	2	4	4	3	4	4	3	3	3	3	4	4	4	4	7	7	6	6	6	4	3	5	4
303	2	37	2	16	4	2	3	2	3	1	3	2	4	3	3	3	2	4	3	4	2	4	4	3	3	3	3	4	3	3	4	3	4	3	3	3	5	6	6	6	5	6	6	6	6	6	5	1	5
304	2	38	2	10	2	2	1	2	2	2	3	4	4	3	4	2	2	4	4	4	4	4	4	4	4	4	4	4	4	4	4	4	4	4	4	4	6	6	7	6	6	6	6	6	7	6	5	4	5
305	2	26	1	2	1	2	1	1	2	2	3	2	3	2	3	2	3	2	4	3	4	3	3	4	4	2	4	3	4	4	2	4	4	4	3	4	4	4	4	4	4	4	4	4	4	5	3	1	5
306	2	48	3	17	4	2	1	2	2	2	4	5	4	5	4	2	4	4	4	5	3	5	4	4	5	4	4	2	5	5	4	4	4	4	3	4	6	6	6	6	6	6	6	6	6	6	5	5	5
307	2	29	1	6	2	2	2	1	2	2	3	3	4	3	4	3	3	3	4	4	3	4	3	4	3	3	4	3	4	3	4	4	4	4	2	4	6	5	6	6	6	6	6	6	6	6	5	5	5
308	2	32	1	4	1	2	1	1	2	2	5	4	4	4	4	2	4	4	4	2	4	4	4	4	4	4	4	4	4	4	5	4	4	4	4	2	7	1	7	7	7	7	7	7	7	7	5	5	5
309	1	38	2	13	1	2	3	2	3	2	2	2	4	2	4	2	5	2	5	5	2	4	3	4	4	3	4	2	4	3	3	4	3	3	2	4	6	6	7	5	6	6	6	6	6	6	5	5	5
310	2	34	2	12	3	2	3	2	2	2	3	2	3	5	4	2	4	4	4	4	5	5	4	4	4	4	4	2	4	5	5	4	4	4	4	4	6	1	6	6	6	6	6	6	6	6	3	4	3
311	2	38	2	13	3	2	3	2	2	2	3	3	4	2	4	3	3	4	5	4	2	4	4	4	4	5	2	1	4	4	5	4	2	3	2	4	3	6	1	1	1	2	4	2	1	4	5	1	5
312	2	32	2	12	3	1	1	1	2	2	3	4	3	5	3	3	3	3	4	3	5	3	5	3	3	5	3	5	3	5	5	3	3	5	5	3	7	1	7	7	7	7	7	7	6	7	5	5	5
313	2	34	2	12	3	3	3	2	2	2	3	3	3	3	3	3	4	3	4	4	3	3	3	4	4	3	3	3	3	3	3	3	3	3	3	4	6	5	6	6	6	6	6	6	6	6	5	5	4
314	2	29	1	6	1	2	3	1	2	2	3	3	4	3	4	2	3	3	4	2	4	4	3	3	4	3	3	4	4	3	4	4	3	3	3	3	7	7	7	7	7	7	6	6	6	6	5	5	5
315	2	29	1	7	2	2	2	1	2	2	3	4	3	5	3	3	2	3	3	2	4	3	5	3	3	5	4	5	3	5	5	3	3	5	5	3	7	7	7	7	7	7	7	7	7	7	5	5	5
316	2	46	3	25	4	2	1	2	2	3	4	3	3	4	3	2	4	3	4	3	3	2	3	4	3	4	3	4	3	4	4	4	1	5	3	3	6	6	6	6	6	6	6	6	6	5	1	2	1
317	2	29	1	3	1	2	2	1	2	2	4	4	2	4	4	4	2	4	4	4	4	4	4	4	4	4	4	4	4	4	4	4	4	4	4	4	6	6	6	6	6	6	6	6	6	6	3	5	5
318	2	35	2	10	2	2	2	2	2	1	4	4	2	4	2	4	2	4	4	4	2	4	2	4	4	2	4	2	4	2	4	2	2	4	4	2	4	4	4	4	4	4	4	4	4	4	5	5	5
319	2	26	1	2	1	3	1	2	1	2	4	4	3	4	3	4	2	4	3	3	4	2	4	3	2	4	3	4	3	4	4	3	3	4	4	3	6	4	6	5	6	6	6	6	6	6	3	3	3
320	2	35	2	5	2	2	2	2	2	2	1	1	5	1	5	1	3	1	5	5	1	5	1	4	4	2	4	1	5	3	2	5	5	3	1	5	7	7	6	6	6	6	6	6	6	6	4	5	5
321	2	29	1	6	2	2	1	1	2	2	3	3	3	3	3	3	4	3	4	4	2	4	3	3	3	3	3	3	3	3	3	3	3	3	3	3	6	5	6	6	6	6	6	6	6	6	5	5	5
322	2	37	2	11	3	2	2	2	2	2	2	3	3	2	5	3	3	3	4	4	3	4	2	4	4	4	4	2	4	4	4	4	4	4	2	4	6	6	6	6	6	6	6	6	6	6	4	5	5
323	2	36	2	10	2	2	1	2	2	2	3	3	3	3	3	3	3	3	3	3	3	3	3	3	3	3	3	3	3	3	3	3	3	3	3	3	5	5	5	5	5	5	5	5	5	5	1	1	2
324	2	38	2	16	4	2	1	2	2	2	3	4	4	3	4	2	2	4	4	4	4	4	4	4	4	4	4	4	4	4	4	4	4	4	4	4	6	6	7	6	6	6	6	6	7	6	5	4	5
325	2	26	1	2	1	2	1	1	2	2	3	2	3	2	3	2	3	2	4	3	4	3	3	4	4	2	4	3	4	4	2	4	4	4	3	4	4	4	4	4	4	4	4	4	4	5	3	1	5
326	2	48	3	17	4	2	1	2	2	2	4	5	4	5	4	2	4	4	4	5	3	5	4	4	5	4	4	2	5	5	4	4	4	4	3	4	6	6	6	6	6	6	6	6	6	6	5	5	5
327	2	33	2	3	1	2	1	1	2	2	5	4	4	4	4	2	4	4	4	2	4	4	4	4	4	4	4	4	4	4	5	4	4	4	4	2	7	1	7	7	7	7	7	7	7	7	5	5	5
328	2	38	2	13	3	2	3	2	3	2	2	2	4	2	4	2	5	2	5	5	2	4	3	4	4	3	4	2	4	3	3	4	3	3	2	4	6	6	7	5	6	6	6	6	6	6	5	5	5
329	2	26	1	12	3	2	3	2	2	2	3	2	3	5	4	2	4	4	4	4	5	5	4	4	4	4	4	2	4	5	5	4	4	4	4	4	6	1	6	6	6	6	6	6	6	6	3	4	3
330	2	28	2	13	3	2	3	2	2	2	3	3	4	2	4	3	3	4	5	4	2	4	4	4	4	5	2	1	4	4	5	4	2	3	2	4	3	6	1	1	1	2	4	2	1	4	5	1	5
331	2	32	2	12	3	2	1	1	2	2	3	4	3	5	3	3	3	3	4	3	5	3	5	3	3	5	3	5	3	5	5	3	3	5	5	3	7	1	7	7	7	7	7	7	6	7	5	5	5
332	2	34	2	12	3	2	3	2	2	2	3	3	3	3	3	3	4	3	4	4	3	3	3	4	4	3	3	3	3	3	3	3	3	3	3	4	6	5	6	6	6	6	6	6	6	6	5	5	4
333	2	32	2	13	3	2	2	1	2	1	3	2	4	2	3	2	4	3	4	4	3	4	3	4	4	2	3	2	4	3	4	2	3	2	3	3	6	6	6	6	6	6	6	6	6	6	5	5	4
334	2	29	1	6	1	2	1	1	2	3	3	3	3	3	2	2	3	3	3	3	3	3	3	3	3	3	3	3	3	3	3	3	3	3	3	3	6	6	6	6	6	6	6	6	6	6	4	5	5
335	2	29	1	6	1	2	3	1	2	2	3	3	4	3	4	2	3	3	4	2	4	4	3	3	4	3	3	4	4	3	4	4	3	3	3	3	7	7	7	7	7	7	6	6	6	6	5	5	5
336	2	29	1	7	2	2	2	1	2	2	3	4	3	5	3	3	2	3	3	2	4	3	5	3	3	5	4	5	3	5	5	3	3	5	5	3	7	7	7	7	7	7	7	7	7	7	5	5	5
337	2	27	1	3	1	2	2	1	2	2	3	4	4	3	4	3	2	3	4	3	3	4	3	3	3	4	2	4	4	3	4	4	3	3	3	3	4	4	4	4	7	7	6	6	6	4	3	5	4
338	1	37	2	16	4	2	3	2	1	2	3	2	4	3	3	3	2	4	3	4	2	4	4	3	3	3	3	4	3	3	4	3	4	3	3	3	5	6	6	6	5	6	6	6	6	6	5	1	5
339	2	38	2	10	2	2	1	2	2	2	3	4	4	3	4	2	2	4	4	4	4	4	4	4	4	4	4	4	4	4	4	4	4	4	4	4	6	6	7	6	6	6	6	6	7	6	5	4	5
340	2	48	3	17	4	2	1	2	2	2	4	5	4	5	4	2	4	4	4	5	3	5	4	4	5	4	4	2	5	5	4	4	4	4	3	4	6	6	6	6	6	6	6	6	6	6	5	5	5
341	2	42	3	15	3	2	3	2	2	2	3	3	3	3	3	3	3	3	3	3	3	3	3	3	3	3	3	3	3	3	3	3	3	3	3	4	6	5	6	6	6	6	6	6	6	6	5	5	5
342	2	29	1	6	2	2	2	1	2	2	3	3	4	3	4	3	3	3	4	4	3	4	3	4	3	3	4	3	4	3	4	4	4	4	2	4	6	5	6	6	6	6	6	6	6	6	5	5	5
343	2	38	2	16	4	2	1	2	2	2	3	4	4	3	4	2	2	4	4	4	4	4	4	4	4	4	4	4	4	4	4	4	4	4	4	4	6	6	7	6	6	6	6	6	7	6	5	4	5
344	2	48	3	17	4	3	1	2	2	2	4	5	4	5	4	2	4	4	4	5	3	5	4	4	5	4	4	2	5	5	4	4	4	4	3	4	6	6	6	6	6	6	6	6	6	6	5	5	5
345	2	29	1	6	2	2	2	1	2	2	3	3	4	3	4	3	3	3	4	4	3	4	3	4	3	3	4	3	4	3	4	4	4	4	2	4	6	5	6	6	6	6	6	6	6	6	5	5	5
346	2	38	2	10	2	2	1	2	2	2	3	4	4	3	4	2	2	4	4	4	4	4	4	4	4	4	4	4	4	4	4	4	4	4	4	4	6	6	7	6	6	6	6	6	7	6	5	4	5
347	2	26	1	2	1	2	1	1	2	2	3	2	3	2	3	2	3	2	4	3	4	3	3	4	4	2	4	3	4	4	2	4	4	4	3	4	4	4	4	4	4	4	4	4	4	5	3	1	5
348	2	48	3	17	4	3	1	2	2	2	4	5	4	5	4	2	4	4	4	5	3	5	4	4	5	4	4	2	5	5	4	4	4	4	3	4	6	6	6	6	6	6	6	6	6	6	5	5	5
349	2	35	2	3	1	2	1	2	2	2	5	4	4	4	4	2	4	4	4	2	4	4	4	4	4	4	4	4	4	4	5	4	4	4	4	2	7	1	7	7	7	7	7	7	7	7	5	5	5
350	2	38	1	13	3	2	3	2	3	2	2	2	4	2	4	2	5	2	5	5	2	4	3	4	4	3	4	2	4	3	3	4	3	3	2	4	6	6	7	5	6	6	6	6	6	6	5	5	5
351	2	34	1	12	3	2	3	2	2	2	3	2	3	5	4	2	4	4	4	4	5	5	4	4	4	4	4	2	4	5	5	4	4	4	4	4	6	1	6	6	6	6	6	6	6	6	3	4	3
352	2	38	2	13	3	2	3	2	2	2	3	3	4	2	4	3	3	4	5	4	2	4	4	4	4	5	2	1	4	4	5	4	2	3	2	4	3	6	1	1	1	2	4	2	1	4	5	1	5
353	2	32	1	12	3	2	1	1	2	2	3	4	3	5	3	3	3	3	4	3	5	3	5	3	3	5	3	5	3	5	5	3	3	5	5	3	7	1	7	7	7	7	7	7	6	7	5	5	5
354	2	34	2	12	3	2	3	2	2	2	3	3	3	3	3	3	4	3	4	4	3	3	3	4	4	3	3	3	3	3	3	3	3	3	3	4	6	5	6	6	6	6	6	6	6	6	5	5	4
355	2	32	1	13	3	2	2	1	2	2	3	2	4	2	3	2	4	3	4	4	3	4	3	4	4	2	3	2	4	3	4	2	3	2	3	3	6	6	6	6	6	6	6	6	6	6	5	5	4
356	2	29	1	7	2	2	2	1	2	2	3	4	3	5	3	3	2	3	3	2	4	3	5	3	3	5	4	5	3	5	5	3	3	5	5	3	7	7	7	7	7	7	7	7	7	7	5	5	5
357	2	46	3	25	4	2	1	2	2	3	4	3	3	4	3	2	4	3	4	3	3	2	3	4	3	4	3	4	3	4	4	4	1	5	3	3	6	6	6	6	6	6	6	6	6	5	1	2	1
358	2	29	1	3	1	2	2	1	2	2	4	4	2	4	4	4	2	4	4	4	4	4	4	4	4	4	4	4	4	4	4	4	4	4	4	4	6	6	6	6	6	6	6	6	6	6	3	5	5
359	2	35	2	10	2	2	2	2	2	2	4	4	2	4	2	4	2	4	4	4	2	4	2	4	4	2	4	2	4	2	4	2	2	4	4	2	4	4	4	4	4	4	4	4	4	4	5	5	5
360	2	26	1	2	1	2	1	2	2	2	4	4	3	4	3	4	2	4	3	3	4	2	4	3	2	4	3	4	3	4	4	3	3	4	4	3	6	4	6	5	6	6	6	6	6	6	3	3	3
361	2	29	1	6	2	3	1	1	2	2	3	3	3	3	3	3	4	3	4	4	2	4	3	3	3	3	3	3	3	3	3	3	3	3	3	3	6	5	6	6	6	6	6	6	6	6	5	5	5
362	2	37	2	11	3	2	2	2	2	1	2	3	3	2	5	3	3	3	4	4	3	4	2	4	4	4	4	2	4	4	4	4	4	4	2	4	6	6	6	6	6	6	6	6	6	6	4	5	5
363	2	38	2	10	2	2	1	2	2	2	3	4	4	3	4	2	2	4	4	4	4	4	4	4	4	4	4	4	4	4	4	4	4	4	4	4	6	6	7	6	6	6	6	6	7	6	5	4	5
364	2	26	1	2	1	2	1	1	2	2	3	2	3	2	3	2	3	2	4	3	4	3	3	4	4	2	4	3	4	4	2	4	4	4	3	4	4	4	4	4	4	4	4	4	4	5	3	1	5
365	2	48	3	17	4	2	1	2	2	2	4	5	4	5	4	2	4	4	4	5	3	5	4	4	5	4	4	2	5	5	4	4	4	4	3	4	6	6	6	6	6	6	6	6	6	6	5	5	5
366	2	42	3	15	3	2	3	2	2	2	3	3	3	3	3	3	3	3	3	3	3	3	3	3	3	3	3	3	3	3	3	3	3	3	3	4	6	5	6	6	6	6	6	6	6	6	5	5	5
367	2	29	1	10	2	1	2	1	2	2	3	3	4	3	4	3	3	3	4	4	3	4	3	4	3	3	4	3	4	3	4	4	4	4	2	4	6	5	6	6	6	6	6	6	6	6	5	5	5
368	2	34	2	3	1	2	1	2	2	2	5	4	4	4	4	2	4	4	4	2	4	4	4	4	4	4	4	4	4	4	5	4	4	4	4	2	7	1	7	7	7	7	7	7	7	7	5	5	5
369	2	34	2	12	3	2	3	2	2	2	3	2	3	5	4	2	4	4	4	4	5	5	4	4	4	4	4	2	4	5	5	4	4	4	4	4	6	1	6	6	6	6	6	6	6	6	3	4	3
370	2	38	2	13	3	2	3	2	2	2	3	3	4	2	4	3	3	4	5	4	2	4	4	4	4	5	2	1	4	4	5	4	2	3	2	4	3	6	1	1	1	2	4	2	1	4	5	2	5
371	2	32	2	12	3	2	1	1	2	2	3	4	3	5	3	3	3	3	4	3	5	3	5	3	3	5	3	5	3	5	5	3	3	5	5	3	7	1	7	7	7	7	7	7	6	7	5	5	5
372	2	29	1	7	2	2	2	1	2	2	3	4	3	5	3	3	2	3	3	2	4	3	5	3	3	5	4	5	3	5	5	3	3	5	5	3	7	7	7	7	7	7	7	7	7	7	5	5	5
373	2	27	1	3	1	2	2	1	2	2	3	4	4	3	4	3	2	3	4	3	3	4	3	3	3	4	2	4	4	3	4	4	3	3	3	3	4	4	4	4	7	7	6	6	6	4	3	5	4
374	2	38	2	10	2	2	1	2	2	2	3	4	4	3	4	2	2	4	4	4	4	4	4	4	4	4	4	4	4	4	4	4	4	4	4	4	6	6	7	6	6	6	6	6	7	6	5	4	5
375	2	26	1	2	1	2	1	1	2	2	3	2	3	2	3	2	3	2	4	3	4	3	3	4	4	2	4	3	4	4	2	4	4	4	3	4	4	4	4	4	4	4	4	4	4	5	3	1	5
376	2	48	3	17	4	2	1	2	2	2	4	5	4	5	4	2	4	4	4	5	3	5	4	4	5	4	4	2	5	5	4	4	4	4	3	4	6	6	6	6	6	6	6	6	6	6	5	5	5
377	2	33	2	10	2	2	2	1	2	1	3	3	4	3	4	3	3	3	4	4	3	4	3	4	3	3	4	3	4	3	4	4	4	4	2	4	6	5	6	6	6	6	6	6	6	6	5	5	5
378	2	38	2	10	2	2	1	2	2	2	3	4	4	3	4	2	2	4	4	4	4	4	4	4	4	4	4	4	4	4	4	4	4	4	4	4	6	6	7	6	6	6	6	6	7	6	5	4	5
379	2	26	1	2	1	2	1	1	2	2	3	2	3	2	3	2	3	2	4	3	4	3	3	4	4	2	4	3	4	4	2	4	4	4	3	4	4	4	4	4	4	4	4	4	4	5	3	1	5
380	2	48	3	17	4	2	1	2	2	2	4	5	4	5	4	2	4	4	4	5	3	5	4	4	5	4	4	2	5	5	4	4	4	4	3	4	6	6	6	6	6	6	6	6	6	6	5	5	5
381	2	29	1	6	2	2	2	1	1	2	3	3	4	3	4	3	3	3	4	4	3	4	3	4	3	3	4	3	4	3	4	4	4	4	2	4	6	5	6	6	6	6	6	6	6	6	5	5	5
382	2	36	2	3	1	2	1	2	2	2	5	4	4	4	4	2	4	4	4	2	4	4	4	4	4	4	4	4	4	4	5	4	4	4	4	2	7	1	7	7	7	7	7	7	7	7	5	5	5
383	2	38	2	13	3	2	3	2	2	2	2	2	4	2	4	2	5	2	5	5	2	4	3	4	4	3	4	2	4	3	3	4	3	3	2	4	6	6	7	5	6	6	6	6	6	6	5	5	5
384	2	34	2	12	3	2	3	2	2	2	3	2	3	5	4	2	4	4	4	4	5	5	4	4	4	4	4	2	4	5	5	4	4	4	4	4	6	1	6	6	6	6	6	6	6	6	3	4	3
385	2	38	2	13	3	2	3	2	2	2	3	3	4	2	4	3	3	4	5	4	2	4	4	4	4	5	2	1	4	4	5	4	2	3	2	4	3	6	1	1	1	2	4	2	1	4	5	1	5
386	2	32	2	12	3	2	1	1	2	2	3	4	3	5	3	3	3	3	4	3	5	3	5	3	3	5	3	5	3	5	5	3	3	5	5	3	7	1	7	7	7	7	7	7	6	7	5	5	5
387	2	29	1	3	1	2	2	1	2	2	3	4	3	4	2	3	3	4	4	3	3	3	4	3	3	4	3	3	2	4	4	3	3	4	3	2	4	4	5	4	4	4	4	3	3	4	3	2	3
388	2	25	1	3	1	2	1	1	2	2	4	3	2	3	4	3	4	2	2	3	2	4	4	4	2	3	4	2	2	2	4	3	3	3	4	3	5	4	4	6	7	6	6	6	3	4	3	2	1
389	2	24	1	3	1	2	1	1	2	2	2	2	5	4	4	2	5	3	3	4	4	4	2	3	4	1	4	3	5	3	4	3	4	3	2	4	6	5	6	4	6	7	4	6	6	4	5	3	3
390	2	34	2	10	2	2	2	2	2	2	2	2	4	2	4	2	4	2	4	4	2	4	2	4	4	2	4	2	4	2	2	4	4	2	2	4	4	4	4	4	4	4	4	4	4	4	4	4	4
391	2	26	1	3	1	2	1	1	2	2	3	3	3	3	3	3	3	3	3	3	3	3	3	3	3	3	3	3	3	3	3	3	3	3	3	3	5	5	5	5	5	5	5	5	5	5	3	3	3
392	2	46	3	22	4	2	1	2	2	3	3	4	5	4	5	1	5	2	5	5	1	5	4	5	5	3	5	4	5	4	3	5	5	4	4	5	7	7	7	7	7	7	7	7	7	7	5	5	5
393	2	26	1	3	1	1	1	1	2	2	3	5	3	5	2	3	1	5	3	2	4	4	5	4	4	5	4	5	4	4	5	4	4	4	5	4	6	6	6	6	6	6	6	6	6	6	5	5	5
394	2	29	1	6	2	2	2	1	2	2	1	4	5	5	5	1	2	3	4	2	4	5	5	4	4	5	5	4	4	5	5	5	3	4	4	4	7	3	7	7	7	7	7	7	7	7	3	5	5
395	2	35	2	12	3	2	2	2	2	3	3	3	3	3	3	3	3	3	3	3	3	3	3	3	3	3	3	3	3	3	3	3	3	3	3	3	4	4	4	4	4	4	4	4	4	4	3	3	3
396	2	29	1	6	1	2	1	1	2	2	4	4	3	5	4	3	2	4	4	2	4	4	5	4	3	5	4	5	4	5	4	4	4	5	5	4	6	6	6	6	6	6	6	6	6	6	5	5	5
397	2	40	2	15	3	2	3	2	2	2	4	4	4	4	4	4	3	4	4	3	4	4	4	4	4	4	4	4	4	4	4	4	4	4	4	4	7	7	7	7	7	7	7	7	7	7	5	5	5
398	1	27	1	4	1	2	1	1	2	2	3	3	4	3	3	2	2	4	3	2	4	3	3	3	4	3	4	2	3	4	3	3	3	4	3	3	6	6	6	6	6	6	6	6	6	6	5	5	5
399	2	25	1	3	1	2	1	1	2	1	2	2	4	2	4	2	2	3	4	2	3	3	4	4	4	2	4	4	4	4	4	3	3	3	3	5	7	6	7	7	7	7	7	7	7	7	4	5	5
400	2	29	1	7	2	2	2	1	2	2	3	4	3	5	3	3	2	3	3	2	4	3	5	3	3	5	4	5	3	5	5	3	3	5	5	3	7	7	7	7	7	7	7	7	7	7	5	5	5
401	2	29	1	3	1	2	2	1	2	2	4	4	2	4	4	4	2	4	4	4	4	4	4	4	4	4	4	4	4	4	4	4	4	4	4	4	6	6	6	6	6	6	6	6	6	6	3	5	5
402	2	35	2	10	2	2	2	2	2	2	4	4	2	4	2	4	2	4	4	4	2	4	2	4	4	2	4	2	4	2	4	2	2	4	4	2	4	4	4	4	4	4	4	4	4	4	5	5	5
403	2	29	1	6	2	2	1	1	2	2	3	3	3	3	3	3	4	3	4	4	2	4	3	3	3	3	3	3	3	3	3	3	3	3	3	3	6	5	6	6	6	6	6	6	6	6	5	5	5
404	2	37	2	11	3	2	2	2	1	2	2	3	3	2	5	3	3	3	4	4	3	4	2	4	4	4	4	2	4	4	4	4	4	4	2	4	6	6	6	6	6	6	6	6	6	6	4	5	5
405	2	36	2	12	3	2	1	2	2	2	3	3	3	3	3	3	3	3	3	3	3	3	3	3	3	3	3	3	3	3	3	3	3	3	3	3	5	5	5	5	5	5	5	5	5	5	2	2	2
406	2	26	1	2	1	2	1	1	2	2	3	2	3	2	3	2	3	2	4	3	4	3	3	4	4	2	4	3	4	4	2	4	4	4	3	4	4	4	4	4	4	4	4	4	4	5	3	1	5
407	2	48	3	17	4	3	1	2	2	2	4	5	4	5	4	2	4	4	4	5	3	5	4	4	5	4	4	2	5	5	4	4	4	4	3	4	6	6	6	6	6	6	6	6	6	6	5	5	5
408	2	35	2	4	1	2	1	2	2	2	5	4	4	4	4	2	4	4	4	2	4	4	4	4	4	4	4	4	4	4	5	4	4	4	4	2	7	1	7	7	7	7	7	7	7	7	5	5	5
409	2	30	2	12	3	2	3	1	2	3	3	3	4	4	3	3	2	4	4	3	4	3	4	4	4	4	4	4	4	5	4	4	3	4	4	3	7	7	7	7	7	7	7	7	7	7	4	5	5
410	2	29	1	7	2	2	2	1	2	2	3	4	3	5	3	3	2	3	3	2	4	3	5	3	3	5	4	5	3	5	5	3	3	5	5	3	7	7	7	7	7	7	7	7	7	7	5	5	5
411	2	29	1	3	1	2	2	1	2	2	4	4	2	4	4	4	2	4	4	4	4	4	4	4	4	4	4	4	4	4	4	4	4	4	4	4	6	6	6	6	6	6	6	6	6	6	3	5	5
412	2	35	2	10	2	2	2	2	2	2	4	4	2	4	2	4	2	4	4	4	2	4	2	4	4	2	4	2	4	2	4	2	2	4	4	2	4	4	4	4	4	4	4	4	4	4	5	5	5
413	2	38	2	14	3	2	1	2	2	2	3	4	4	3	4	2	2	4	4	4	4	4	4	4	4	4	4	4	4	4	4	4	4	4	4	4	6	6	7	6	6	6	6	6	7	6	5	4	5
414	2	26	1	2	1	2	1	1	2	2	3	2	3	2	3	2	3	2	4	3	4	3	3	4	4	2	4	3	4	4	2	4	4	4	3	4	4	4	4	4	4	4	4	4	4	5	3	1	5
415	2	48	3	17	4	2	1	2	2	2	4	5	4	5	4	2	4	4	4	5	3	5	4	4	5	4	4	2	5	5	4	4	4	4	3	4	6	6	6	6	6	6	6	6	6	6	5	5	5
416	2	29	1	6	2	2	2	1	2	2	3	3	4	3	4	3	3	3	4	4	3	4	3	4	3	3	4	3	4	3	4	4	4	4	2	4	6	5	6	6	6	6	6	6	6	6	5	5	5
417	2	36	2	4	1	2	1	2	2	2	5	4	4	4	4	2	4	4	4	2	4	4	4	4	4	4	4	4	4	4	5	4	4	4	4	2	7	1	7	7	7	7	7	7	7	7	5	5	5
418	2	34	2	12	3	2	3	2	2	2	3	2	3	5	4	2	4	4	4	4	5	5	4	4	4	4	4	2	4	5	5	4	4	4	4	4	6	1	6	6	6	6	6	6	6	6	3	4	3
419	2	38	3	13	3	2	3	2	2	2	3	3	4	2	4	3	3	4	5	4	2	4	4	4	4	5	2	1	4	4	5	4	2	3	2	4	3	6	1	1	1	2	4	2	1	4	5	2	5
420	2	32	2	12	3	2	1	1	2	1	3	4	3	5	3	3	3	3	4	3	5	3	5	3	3	5	3	5	3	5	5	3	3	5	5	3	7	1	7	7	7	7	7	7	6	7	5	5	5
421	2	26	1	2	1	2	1	1	2	2	3	2	3	2	3	2	3	2	4	3	4	3	3	4	4	2	4	3	4	4	2	4	4	4	3	4	4	4	4	4	4	4	4	4	4	5	3	1	5
422	2	48	3	17	4	3	1	2	2	2	4	5	4	5	4	2	4	4	4	5	3	5	4	4	5	4	4	2	5	5	4	4	4	4	3	4	6	6	6	6	6	6	6	6	6	6	5	5	5
423	2	33	2	10	2	2	2	1	2	2	3	3	4	3	4	3	3	3	4	4	3	4	3	4	3	3	4	3	4	3	4	4	4	4	2	4	6	5	6	6	6	6	6	6	6	6	5	5	5
424	2	31	2	2	1	2	1	1	2	2	5	4	4	4	4	2	4	4	4	2	4	4	4	4	4	4	4	4	4	4	5	4	4	4	4	2	7	1	7	7	7	7	7	7	7	7	5	5	5
425	2	34	2	12	3	2	3	2	1	2	3	2	3	5	4	2	4	4	4	4	5	5	4	4	4	4	4	2	4	5	5	4	4	4	4	4	6	1	6	6	6	6	6	6	6	6	3	4	3
426	2	26	1	3	1	2	1	1	2	2	3	3	3	3	3	3	3	3	3	3	3	3	3	3	3	3	3	3	3	3	3	3	3	3	3	3	5	5	5	5	5	5	5	5	5	5	3	3	3
427	2	46	3	22	4	2	1	2	2	3	3	4	5	4	5	1	5	2	5	5	1	5	4	5	5	3	5	4	5	4	3	5	5	4	4	5	7	7	7	7	7	7	7	7	7	7	5	5	5
428	2	26	1	3	1	2	1	1	2	2	3	5	3	5	2	3	1	5	3	2	4	4	5	4	4	5	4	5	4	4	5	4	4	4	5	4	6	6	6	6	6	6	6	6	6	6	5	5	5
429	2	29	1	6	2	2	2	1	2	2	1	4	5	5	5	1	2	3	4	2	4	5	5	4	4	5	5	4	4	5	5	5	3	4	4	4	7	3	7	7	7	7	7	7	7	7	3	5	5
430	2	35	2	12	3	2	2	2	2	3	3	3	3	3	3	3	3	3	3	3	3	3	3	3	3	3	3	3	3	3	3	3	3	3	3	3	4	4	4	4	4	4	4	4	4	4	3	3	3
431	2	29	1	6	2	2	1	1	2	2	4	4	3	5	4	3	2	4	4	2	4	4	5	4	3	5	4	5	4	5	4	4	4	5	5	4	6	6	6	6	6	6	6	6	6	6	5	5	5
432	2	40	2	15	3	2	3	2	2	2	4	4	4	4	4	4	3	4	4	3	4	4	4	4	4	4	4	4	4	4	4	4	4	4	4	4	7	7	7	7	7	7	7	7	7	7	5	5	5
433	2	34	2	10	2	2	2	2	2	2	3	3	3	3	3	3	3	3	3	3	3	3	3	3	3	3	3	3	3	3	3	3	3	3	3	3	4	4	4	4	4	6	4	6	4	4	3	3	5
434	1	36	2	14	3	2	2	2	2	1	3	2	4	3	4	2	3	4	3	3	3	4	4	3	3	3	3	3	3	3	4	2	2	4	4	2	7	2	7	7	6	6	6	6	6	4	3	3	2
435	2	41	3	12	3	2	2	2	2	2	3	4	3	4	4	2	2	3	4	3	3	4	4	4	3	4	4	4	4	4	4	4	3	4	4	3	6	4	6	6	6	6	6	6	6	6	1	5	5
436	2	32	2	11	3	2	2	1	2	2	3	5	5	5	5	1	5	5	5	5	5	5	5	5	5	5	5	5	5	5	5	5	5	5	5	5	7	7	7	7	7	7	7	7	7	7	5	5	5
437	2	29	1	3	1	2	2	1	2	2	4	4	2	4	4	4	2	4	4	4	4	4	4	4	4	4	4	4	4	4	4	4	4	4	4	4	6	6	6	6	6	6	6	6	6	6	3	5	5
438	2	35	2	10	2	2	2	2	2	2	4	4	2	4	2	4	2	4	4	4	2	4	2	4	4	2	4	2	4	2	4	2	2	4	4	2	4	4	4	4	4	4	4	4	4	4	4	4	4
439	2	36	2	12	3	2	1	2	2	2	3	3	3	3	3	3	3	3	3	3	3	3	3	3	3	3	3	3	3	3	3	3	3	3	3	3	5	5	5	5	5	5	5	5	5	5	2	2	1
440	2	26	1	2	1	2	1	1	1	2	3	2	3	2	3	2	3	2	4	3	4	3	3	4	4	2	4	3	4	4	2	4	4	4	3	4	4	4	4	4	4	4	4	4	4	5	3	1	5
441	2	48	3	17	4	3	1	2	2	2	4	5	4	5	4	2	4	4	4	5	3	5	4	4	5	4	4	2	5	5	4	4	4	4	3	4	6	6	6	6	6	6	6	6	6	6	5	5	5
442	2	38	2	13	3	2	3	2	3	2	2	2	4	2	4	2	5	2	5	5	2	4	3	4	4	3	4	2	4	3	3	4	3	3	2	4	6	6	7	5	6	6	6	6	6	6	5	5	4
443	2	30	2	12	3	2	3	2	2	3	3	3	4	4	3	3	2	4	4	3	4	3	4	4	4	4	4	4	4	5	4	4	3	4	4	3	7	7	7	7	7	7	7	7	7	7	4	4	4
444	2	34	2	12	3	2	3	2	2	1	3	2	3	5	4	2	4	4	4	4	5	5	4	4	4	4	4	2	4	5	5	4	4	4	4	4	6	1	6	6	6	6	6	6	6	6	3	4	3
445	2	38	2	13	3	1	3	2	2	2	3	3	4	2	4	3	3	4	5	4	2	4	4	4	4	5	2	1	4	4	5	4	2	3	2	4	3	6	1	1	1	2	4	2	1	4	5	2	5
446	2	29	1	7	2	2	2	1	2	2	3	4	3	5	3	3	2	3	3	2	4	3	5	3	3	5	4	5	3	5	5	3	3	5	5	3	7	7	7	7	7	7	7	7	7	7	5	5	5
447	2	27	1	3	1	2	2	1	2	2	3	4	4	3	4	3	2	3	4	3	3	4	3	3	3	4	2	4	4	3	4	4	3	3	3	3	4	4	4	4	7	7	6	6	6	4	3	5	4
448	2	37	2	16	4	2	3	2	3	2	3	2	4	3	3	3	2	4	3	4	2	4	4	3	3	3	3	4	3	3	4	3	4	3	3	3	5	6	6	6	5	6	6	6	6	6	5	1	5
449	2	38	2	10	2	2	1	2	2	2	3	4	4	3	4	2	2	4	4	4	4	4	4	4	4	4	4	4	4	4	4	4	4	4	4	4	6	6	7	6	6	6	6	6	7	6	5	4	5
450	2	26	1	2	1	2	1	1	2	2	3	2	3	2	3	2	3	2	4	3	4	3	3	4	4	2	4	3	4	4	2	4	4	4	3	4	4	4	4	4	4	4	4	4	4	5	3	1	5
451	2	48	3	17	4	2	1	2	2	2	4	5	4	5	4	2	4	4	4	5	3	5	4	4	5	4	4	2	5	5	4	4	4	4	3	4	6	6	6	6	6	6	6	6	6	6	5	5	5
452	2	33	2	10	2	2	2	2	2	1	3	3	4	3	4	3	3	3	4	4	3	4	3	4	3	3	4	3	4	3	4	4	4	4	2	4	6	5	6	6	6	6	6	6	6	6	5	5	5
453	2	37	2	4	1	2	1	2	2	2	5	4	4	4	4	2	4	4	4	2	4	4	4	4	4	4	4	4	4	4	5	4	4	4	4	2	7	1	7	7	7	7	7	7	7	7	5	5	5
454	2	38	2	13	3	2	3	2	2	2	2	2	4	2	4	2	5	2	5	5	2	4	3	4	4	3	4	2	4	3	3	4	3	3	2	4	6	6	7	5	6	6	6	6	6	6	4	4	4
455	2	34	2	12	3	2	3	2	2	2	3	2	3	5	4	2	4	4	4	4	5	5	4	4	4	4	4	2	4	5	5	4	4	4	4	4	6	1	6	6	6	6	6	6	6	6	3	4	3
456	2	38	2	13	3	1	3	2	1	2	3	3	4	2	4	3	3	4	5	4	2	4	4	4	4	5	2	1	4	4	5	4	2	3	2	4	3	6	1	1	1	2	4	2	1	4	5	1	5
457	2	32	2	12	3	2	1	1	2	2	3	4	3	5	3	3	3	3	4	3	5	3	5	3	3	5	3	5	3	5	5	3	3	5	5	3	7	1	7	7	7	7	7	7	6	7	5	4	5
458	2	34	2	12	3	2	3	2	2	2	3	3	3	3	3	3	4	3	4	4	3	3	3	4	4	3	3	3	3	3	3	3	3	3	3	4	6	5	6	6	6	6	6	6	6	6	5	5	4
459	2	26	1	3	1	2	2	1	2	2	2	2	3	3	3	2	3	5	4	3	3	3	3	3	3	3	3	3	3	3	3	3	3	3	3	3	6	6	6	5	4	6	6	6	6	6	5	5	4
460	2	33	2	10	2	2	3	2	2	2	3	3	4	3	4	2	3	3	4	2	4	4	3	3	4	3	3	4	4	3	4	4	3	3	3	3	7	7	7	7	7	7	6	6	6	6	4	4	5
461	2	29	1	7	2	1	2	1	2	2	3	4	3	5	3	3	2	3	3	2	4	3	5	3	3	5	4	5	3	5	5	3	3	5	5	3	7	7	7	7	7	7	7	7	7	7	5	4	5
462	2	46	3	25	4	2	1	2	2	3	4	3	3	4	3	2	4	3	4	3	3	2	3	4	3	4	3	4	3	4	4	4	1	5	3	3	6	6	6	6	6	6	6	6	6	5	1	2	1
463	2	29	1	3	1	2	2	1	2	2	4	4	2	4	4	4	2	4	4	4	4	4	4	4	4	4	4	4	4	4	4	4	4	4	4	4	6	6	6	6	6	6	6	6	6	6	3	5	5
464	2	35	2	10	2	1	2	2	2	1	4	4	2	4	2	4	2	4	4	4	2	4	2	4	4	2	4	2	4	2	4	2	2	4	4	2	4	4	4	4	4	4	4	4	4	4	5	5	5
465	2	26	1	2	1	2	1	2	2	2	4	4	3	4	3	4	2	4	3	3	4	2	4	3	2	4	3	4	3	4	4	3	3	4	4	3	6	4	6	5	6	6	6	6	6	6	3	3	3
466	2	35	2	5	2	2	2	2	2	2	1	1	5	1	5	1	3	1	5	5	1	5	1	4	4	2	4	1	5	3	2	5	5	3	1	5	7	7	6	6	6	6	6	6	6	6	4	5	5
467	2	29	1	6	2	2	1	1	1	2	3	3	3	3	3	3	4	3	4	4	2	4	3	3	3	3	3	3	3	3	3	3	3	3	3	3	6	5	6	6	6	6	6	6	6	6	5	5	5
468	2	37	2	11	3	1	2	2	2	2	2	3	3	2	5	3	3	3	4	4	3	4	2	4	4	4	4	2	4	4	4	4	4	4	2	4	6	6	6	6	6	6	6	6	6	6	4	5	5
469	2	36	2	10	2	2	1	2	2	1	3	3	3	3	3	3	3	3	3	3	3	3	3	3	3	3	3	3	3	3	3	3	3	3	3	3	5	5	5	5	5	5	5	5	5	5	2	2	2
470	1	38	2	16	4	2	1	2	2	2	3	4	4	3	4	2	2	4	4	4	4	4	4	4	4	4	4	4	4	4	4	4	4	4	4	4	6	6	7	6	6	6	6	6	7	6	5	4	4
471	2	26	1	2	1	2	1	1	2	2	3	2	3	2	3	2	3	2	4	3	4	3	3	4	4	2	4	3	4	4	2	4	4	4	3	4	4	4	4	4	4	4	4	4	4	5	3	1	5
472	2	25	1	3	1	2	1	1	2	2	2	2	4	2	4	2	2	3	4	2	3	3	4	4	4	2	4	4	4	4	4	3	3	3	3	5	7	6	7	7	7	7	7	7	7	7	4	5	5
473	2	29	1	7	2	2	2	1	2	2	3	4	3	5	3	3	2	3	3	2	4	3	5	3	3	5	4	5	3	5	5	3	3	5	5	3	7	7	7	7	7	7	7	7	7	7	5	5	5
474	2	29	1	3	1	2	2	1	2	2	4	4	2	4	4	4	2	4	4	4	4	4	4	4	4	4	4	4	4	4	4	4	4	4	4	4	6	6	6	6	6	6	6	6	6	6	3	5	5
475	2	35	2	10	2	2	2	2	2	2	4	4	2	4	2	4	2	4	4	4	2	4	2	4	4	2	4	2	4	2	4	2	2	4	4	2	4	4	4	4	4	4	4	4	4	4	5	5	5
476	2	29	1	6	2	2	1	1	2	2	3	3	3	3	3	3	4	3	4	4	2	4	3	3	3	3	3	3	3	3	3	3	3	3	3	3	6	5	6	6	6	6	6	6	6	6	5	5	5
477	2	37	2	11	3	2	2	2	2	2	2	3	3	2	5	3	3	3	4	4	3	4	2	4	4	4	4	2	4	4	4	4	4	4	2	4	6	6	6	6	6	6	6	6	6	6	4	5	5
478	2	36	2	10	2	2	1	2	2	2	3	3	3	3	3	3	3	3	3	3	3	3	3	3	3	3	3	3	3	3	3	3	3	3	3	3	5	5	5	5	5	5	5	5	5	5	1	1	1
479	2	26	1	2	1	2	1	1	2	2	3	2	3	2	3	2	3	2	4	3	4	3	3	4	4	2	4	3	4	4	2	4	4	4	3	4	4	4	4	4	4	4	4	4	4	5	3	1	5
480	1	48	3	17	4	2	1	2	2	1	4	5	4	5	4	2	4	4	4	5	3	5	4	4	5	4	4	2	5	5	4	4	4	4	3	4	6	6	6	6	6	6	6	6	6	6	5	5	5
481	2	34	2	3	1	1	1	2	2	2	5	4	4	4	4	2	4	4	4	2	4	4	4	4	4	4	4	4	4	4	5	4	4	4	4	2	7	1	7	7	7	7	7	7	7	7	5	5	5
482	2	29	1	7	2	2	2	1	2	2	3	4	3	5	3	3	2	3	3	2	4	3	5	3	3	5	4	5	3	5	5	3	3	5	5	3	7	7	7	7	7	7	7	7	7	7	5	5	5
483	2	29	1	3	1	2	2	1	2	2	4	4	2	4	4	4	2	4	4	4	4	4	4	4	4	4	4	4	4	4	4	4	4	4	4	4	6	6	6	6	6	6	6	6	6	6	3	5	5
484	2	35	2	10	2	2	2	2	2	2	4	4	2	4	2	4	2	4	4	4	2	4	2	4	4	2	4	2	4	2	4	2	2	4	4	2	4	4	4	4	4	4	4	4	4	4	5	5	5
485	2	38	2	10	2	2	1	2	2	2	3	4	4	3	4	2	2	4	4	4	4	4	4	4	4	4	4	4	4	4	4	4	4	4	4	4	6	6	7	6	6	6	6	6	7	6	5	4	5
486	2	26	1	2	1	2	1	1	2	2	3	2	3	2	3	2	3	2	4	3	4	3	3	4	4	2	4	3	4	4	2	4	4	4	3	4	4	4	4	4	4	4	4	4	4	5	3	1	5
487	2	48	3	17	4	2	1	2	2	2	4	5	4	5	4	2	4	4	4	5	3	5	4	4	5	4	4	2	5	5	4	4	4	4	3	4	6	6	6	6	6	6	6	6	6	6	5	5	5
488	2	33	2	10	2	2	2	1	2	2	3	3	4	3	4	3	3	3	4	4	3	4	3	4	3	3	4	3	4	3	4	4	4	4	2	4	6	5	6	6	6	6	6	6	6	6	5	5	5
489	2	33	2	3	1	2	1	1	2	2	5	4	4	4	4	2	4	4	4	2	4	4	4	4	4	4	4	4	4	4	5	4	4	4	4	2	7	1	7	7	7	7	7	7	7	7	5	5	5
490	2	34	2	12	3	2	3	2	1	1	3	2	3	5	4	2	4	4	4	4	5	5	4	4	4	4	4	2	4	5	5	4	4	4	4	4	6	1	6	6	6	6	6	6	6	6	3	4	3
491	2	38	2	13	3	2	3	2	2	2	3	3	4	2	4	3	3	4	5	4	2	4	4	4	4	5	2	1	4	4	5	4	2	3	2	4	3	6	1	1	1	2	4	2	1	4	5	1	5
492	2	32	2	12	3	2	1	1	2	2	3	4	3	5	3	3	3	3	4	3	5	3	5	3	3	5	3	5	3	5	5	3	3	5	5	3	7	1	7	7	7	7	7	7	6	7	5	5	5
493	2	32	2	13	3	2	1	1	2	2	2	2	3	3	3	3	3	3	3	3	3	3	3	3	3	3	3	3	3	3	1	5	5	3	2	1	5	5	1	1	1	4	4	6	5	5	5	5	5
494	2	26	1	2	1	2	1	1	2	2	3	2	3	2	3	2	3	2	4	3	4	3	3	4	4	2	4	3	4	4	2	4	4	4	3	4	4	4	4	4	4	4	4	4	4	5	3	1	5
495	2	48	3	17	4	2	1	2	2	2	4	5	4	5	4	2	4	4	4	5	3	5	4	4	5	4	4	2	5	5	4	4	4	4	3	4	6	6	6	6	6	6	6	6	6	6	5	5	5
496	2	33	2	10	2	2	2	1	2	2	3	3	4	3	4	3	3	3	4	4	3	4	3	4	3	3	4	3	4	3	4	4	4	4	2	4	6	5	6	6	6	6	6	6	6	6	5	5	5
497	2	32	2	3	1	2	1	1	2	2	5	4	4	4	4	2	4	4	4	2	4	4	4	4	4	4	4	4	4	4	5	4	4	4	4	2	7	1	7	7	7	7	7	7	7	7	5	5	5
498	2	34	2	12	3	2	3	2	2	2	3	2	3	5	4	2	4	4	4	4	5	5	4	4	4	4	4	2	4	5	5	4	4	4	4	4	6	1	6	6	6	6	6	6	6	6	3	4	3
499	2	26	1	3	1	2	1	1	2	2	3	3	3	3	3	3	3	3	3	3	3	3	3	3	3	3	3	3	3	3	3	3	3	3	3	3	5	5	5	5	5	5	5	5	5	5	3	3	3
500	2	46	3	22	4	2	1	2	2	3	3	4	5	4	5	1	5	2	5	5	1	5	4	5	5	3	5	4	5	4	3	5	5	4	4	5	7	7	7	7	7	7	7	7	7	7	5	5	5
501	2	26	1	3	1	2	1	1	2	2	3	5	3	5	2	3	1	5	3	2	4	4	5	4	4	5	4	5	4	4	5	4	4	4	5	4	6	6	6	6	6	6	6	6	6	6	5	5	5
502	2	36	2	10	2	2	2	2	2	2	1	4	5	5	5	1	2	3	4	2	4	5	5	4	4	5	5	4	4	5	5	5	3	4	4	4	7	3	7	7	7	7	7	7	7	7	3	5	5
503	2	35	2	12	3	2	2	2	2	3	3	3	3	3	3	3	3	3	3	3	3	3	3	3	3	3	3	3	3	3	3	3	3	3	3	3	4	4	4	4	4	4	4	4	4	4	3	3	3
504	2	39	2	10	2	2	1	2	2	2	4	4	3	5	4	3	2	4	4	2	4	4	5	4	3	5	4	5	4	5	4	4	4	5	5	4	6	6	6	6	6	6	6	6	6	6	5	5	5
505	2	40	2	15	3	1	3	2	3	2	4	4	4	4	4	4	3	4	4	3	4	4	4	4	4	4	4	4	4	4	4	4	4	4	4	4	7	7	7	7	7	7	7	7	7	7	5	5	5
506	2	34	2	10	2	2	2	2	2	2	3	3	3	3	3	3	3	3	3	3	3	3	3	3	3	3	3	3	3	3	3	3	3	3	3	3	4	4	4	4	4	6	4	6	4	4	3	3	5
507	1	36	2	14	3	2	2	2	2	1	3	2	4	3	4	2	3	4	3	3	3	4	4	3	3	3	3	3	3	3	4	2	2	4	4	2	7	2	7	7	6	6	6	6	6	4	3	3	2
508	2	41	3	12	3	2	2	2	2	2	3	4	3	4	4	2	2	3	4	3	3	4	4	4	3	4	4	4	4	4	4	4	3	4	4	3	6	4	6	6	6	6	6	6	6	6	1	5	5
509	2	32	2	11	3	2	2	1	2	2	3	5	5	5	5	1	5	5	5	5	5	5	5	5	5	5	5	5	5	5	5	5	5	5	5	5	7	7	7	7	7	7	7	7	7	7	5	5	5
510	2	29	1	3	1	2	2	1	1	2	4	4	2	4	4	4	2	4	4	4	4	4	4	4	4	4	4	4	4	4	4	4	4	4	4	4	6	6	6	6	6	6	6	6	6	6	3	5	5
511	2	35	2	10	2	2	2	2	2	2	4	4	2	4	2	4	2	4	4	4	2	4	2	4	4	2	4	2	4	2	4	2	2	4	4	2	4	4	4	4	4	4	4	4	4	4	5	5	5
512	2	36	2	12	3	2	1	2	2	2	3	3	3	3	3	3	3	3	3	3	3	3	3	3	3	3	3	3	3	3	3	3	3	3	3	3	5	5	5	5	5	5	5	5	5	5	1	1	1
513	2	26	1	2	1	2	1	1	2	2	3	2	3	2	3	2	3	2	4	3	4	3	3	4	4	2	4	3	4	4	2	4	4	4	3	4	4	4	4	4	4	4	4	4	4	5	3	1	5
514	2	48	3	17	4	2	1	2	2	2	4	5	4	5	4	2	4	4	4	5	3	5	4	4	5	4	4	2	5	5	4	4	4	4	3	4	6	6	6	6	6	6	6	6	6	6	5	5	5
515	2	38	2	13	3	2	3	2	2	2	2	2	4	2	4	2	5	2	5	5	2	4	3	4	4	3	4	2	4	3	3	4	3	3	2	4	6	6	7	5	6	6	6	6	6	6	5	5	5
516	2	34	2	12	3	2	3	2	2	2	3	2	3	5	4	2	4	4	4	4	5	5	4	4	4	4	4	2	4	5	5	4	4	4	4	4	6	1	6	6	6	6	6	6	6	6	3	4	3
517	2	38	2	13	3	2	3	2	2	2	3	3	4	2	4	3	3	4	5	4	2	4	4	4	4	5	2	1	4	4	5	4	2	3	2	4	3	6	1	1	1	2	4	2	1	4	5	1	5
518	2	29	1	7	2	2	2	1	2	2	3	4	3	5	3	3	2	3	3	2	4	3	5	3	3	5	4	5	3	5	5	3	3	5	5	3	7	7	7	7	7	7	7	7	7	7	5	5	5
519	2	27	1	3	1	2	2	1	2	2	3	4	4	3	4	3	2	3	4	3	3	4	3	3	3	4	2	4	4	3	4	4	3	3	3	3	4	4	4	4	7	7	6	6	6	4	3	5	4
520	2	37	2	16	4	2	3	2	3	1	3	2	4	3	3	3	2	4	3	4	2	4	4	3	3	3	3	4	3	3	4	3	4	3	3	3	5	6	6	6	5	6	6	6	6	6	5	1	5
521	2	38	2	14	3	2	1	2	2	2	3	4	4	3	4	2	2	4	4	4	4	4	4	4	4	4	4	4	4	4	4	4	4	4	4	4	6	6	7	6	6	6	6	6	7	6	5	4	5
522	2	26	1	2	1	2	1	1	2	2	3	2	3	2	3	2	3	2	4	3	4	3	3	4	4	2	4	3	4	4	2	4	4	4	3	4	4	4	4	4	4	4	4	4	4	5	3	1	5
523	2	48	1	17	4	2	1	2	2	2	4	5	4	5	4	2	4	4	4	5	3	5	4	4	5	4	4	2	5	5	4	4	4	4	3	4	6	6	6	6	6	6	6	6	6	6	5	5	5
524	2	33	2	10	2	2	2	1	2	2	3	3	4	3	4	3	3	3	4	4	3	4	3	4	3	3	4	3	4	3	4	4	4	4	2	4	6	5	6	6	6	6	6	6	6	6	5	5	5
525	2	34	1	3	1	2	1	2	2	2	5	4	4	4	4	2	4	4	4	2	4	4	4	4	4	4	4	4	4	4	5	4	4	4	4	2	7	1	7	7	7	7	7	7	7	7	5	5	5
526	1	38	3	13	3	2	3	2	3	2	2	2	4	2	4	2	5	2	5	5	2	4	3	4	4	3	4	2	4	3	3	4	3	3	2	4	6	6	7	5	6	6	6	6	6	6	5	5	5
527	2	34	3	12	3	2	3	2	2	2	3	2	3	5	4	2	4	4	4	4	5	5	4	4	4	4	4	2	4	5	5	4	4	4	4	4	6	1	6	6	6	6	6	6	6	6	3	4	3
528	2	38	2	13	3	2	3	2	2	2	3	3	4	2	4	3	3	4	5	4	2	4	4	4	4	5	2	1	4	4	5	4	2	3	2	4	3	6	1	1	1	2	4	2	1	4	5	1	5
529	2	32	2	12	3	1	1	1	2	2	3	4	3	5	3	3	3	3	4	3	5	3	5	3	3	5	3	5	3	5	5	3	3	5	5	3	7	1	7	7	7	7	7	7	6	7	5	5	5
530	2	34	2	12	3	2	3	2	2	2	3	2	3	5	4	2	4	4	4	4	5	5	4	4	4	4	4	2	4	5	5	4	4	4	4	4	6	1	6	6	6	6	6	6	6	6	3	4	3
531	2	26	1	3	1	2	1	1	2	2	3	3	3	3	3	3	3	3	3	3	3	3	3	3	3	3	3	3	3	3	3	3	3	3	3	3	5	5	5	5	5	5	5	5	5	5	3	3	3
532	2	46	3	22	4	2	1	2	2	3	3	4	5	4	5	1	5	2	5	5	1	5	4	5	5	3	5	4	5	4	3	5	5	4	4	5	7	7	7	7	7	7	7	7	7	7	5	5	5
533	2	26	1	3	1	2	1	1	2	2	3	5	3	5	2	3	1	5	3	2	4	4	5	4	4	5	4	5	4	4	5	4	4	4	5	4	6	6	6	6	6	6	6	6	6	6	5	5	5
534	2	36	2	10	2	2	2	2	2	2	1	4	5	5	5	1	2	3	4	2	4	5	5	4	4	5	5	4	4	5	5	5	3	4	4	4	7	3	7	7	7	7	7	7	7	7	3	5	5
535	2	35	2	12	3	2	2	2	2	3	3	3	3	3	3	3	3	3	3	3	3	3	3	3	3	3	3	3	3	3	3	3	3	3	3	3	4	4	4	4	4	4	4	4	4	4	3	3	3
536	2	39	2	10	2	2	1	2	2	2	4	4	3	5	4	3	2	4	4	2	4	4	5	4	3	5	4	5	4	5	4	4	4	5	5	4	6	6	6	6	6	6	6	6	6	6	5	5	5
537	2	40	2	15	3	1	3	2	3	2	4	4	4	4	4	4	3	4	4	3	4	4	4	4	4	4	4	4	4	4	4	4	4	4	4	4	7	7	7	7	7	7	7	7	7	7	5	5	5
538	2	34	2	10	2	2	2	2	2	2	3	3	3	3	3	3	3	3	3	3	3	3	3	3	3	3	3	3	3	3	3	3	3	3	3	3	4	4	4	4	4	6	4	6	4	4	3	3	5
539	1	36	2	14	3	2	2	2	2	1	3	2	4	3	4	2	3	4	3	3	3	4	4	3	3	3	3	3	3	3	4	2	2	4	4	2	7	2	7	7	6	6	6	6	6	4	3	3	2
540	2	41	3	12	3	2	2	2	2	2	3	4	3	4	4	2	2	3	4	3	3	4	4	4	3	4	4	4	4	4	4	4	3	4	4	3	6	4	6	6	6	6	6	6	6	6	1	5	5
541	2	32	2	11	3	2	2	1	2	2	3	5	5	5	5	1	5	5	5	5	5	5	5	5	5	5	5	5	5	5	5	5	5	5	5	5	7	7	7	7	7	7	7	7	7	7	5	5	5
542	2	29	1	3	1	2	2	1	1	2	4	4	2	4	4	4	2	4	4	4	4	4	4	4	4	4	4	4	4	4	4	4	4	4	4	4	6	6	6	6	6	6	6	6	6	6	3	5	5
543	2	35	2	10	2	2	2	2	2	2	4	4	2	4	2	4	2	4	4	4	2	4	2	4	4	2	4	2	4	2	4	2	2	4	4	2	4	4	4	4	4	4	4	4	4	4	5	5	5
544	2	36	2	12	3	2	1	2	2	2	3	3	3	3	3	3	3	3	3	3	3	3	3	3	3	3	3	3	3	3	3	3	3	3	3	3	5	5	5	5	5	5	5	5	5	5	1	1	1
545	2	26	1	2	1	2	1	1	2	2	3	2	3	2	3	2	3	2	4	3	4	3	3	4	4	2	4	3	4	4	2	4	4	4	3	4	4	4	4	4	4	4	4	4	4	5	3	1	5
546	2	48	1	17	4	2	1	2	2	2	4	5	4	5	4	2	4	4	4	5	3	5	4	4	5	4	4	2	5	5	4	4	4	4	3	4	6	6	6	6	6	6	6	6	6	6	5	5	5
547	2	38	2	13	3	2	3	2	2	2	2	2	4	2	4	2	5	2	5	5	2	4	3	4	4	3	4	2	4	3	3	4	3	3	2	4	6	6	7	5	6	6	6	6	6	6	5	5	5
548	2	34	2	12	3	2	3	2	2	2	3	2	3	5	4	2	4	4	4	4	5	5	4	4	4	4	4	2	4	5	5	4	4	4	4	4	6	1	6	6	6	6	6	6	6	6	3	4	3
549	2	38	2	13	3	2	3	2	2	2	3	3	4	2	4	3	3	4	5	4	2	4	4	4	4	5	2	1	4	4	5	4	2	3	2	4	3	6	1	1	1	2	4	2	1	4	5	1	5
550	2	29	1	7	2	2	2	1	2	2	3	4	3	5	3	3	2	3	3	2	4	3	5	3	3	5	4	5	3	5	5	3	3	5	5	3	7	7	7	7	7	7	7	7	7	7	5	5	5
551	2	27	1	3	1	2	2	1	2	2	3	4	4	3	4	3	2	3	4	3	3	4	3	3	3	4	2	4	4	3	4	4	3	3	3	3	4	4	4	4	7	7	6	6	6	4	3	5	4
552	2	37	2	16	4	2	3	2	3	1	3	2	4	3	3	3	2	4	3	4	2	4	4	3	3	3	3	4	3	3	4	3	4	3	3	3	5	6	6	6	5	6	6	6	6	6	5	1	5
553	2	38	2	14	3	2	1	2	2	2	3	4	4	3	4	2	2	4	4	4	4	4	4	4	4	4	4	4	4	4	4	4	4	4	4	4	6	6	7	6	6	6	6	6	7	6	5	4	5
554	2	26	1	2	1	2	1	1	2	2	3	2	3	2	3	2	3	2	4	3	4	3	3	4	4	2	4	3	4	4	2	4	4	4	3	4	4	4	4	4	4	4	4	4	4	5	3	1	5
555	2	48	3	17	4	2	1	2	2	2	4	5	4	5	4	2	4	4	4	5	3	5	4	4	5	4	4	2	5	5	4	4	4	4	3	4	6	6	6	6	6	6	6	6	6	6	5	5	5
556	2	33	2	10	2	2	2	1	2	2	3	3	4	3	4	3	3	3	4	4	3	4	3	4	3	3	4	3	4	3	4	4	4	4	2	4	6	5	6	6	6	6	6	6	6	6	5	5	5
557	2	37	1	4	1	2	1	2	2	2	5	4	4	4	4	2	4	4	4	2	4	4	4	4	4	4	4	4	4	4	5	4	4	4	4	2	7	1	7	7	7	7	7	7	7	7	5	5	5
558	1	38	2	13	3	2	3	2	3	2	2	2	4	2	4	2	5	2	5	5	2	4	3	4	4	3	4	2	4	3	3	4	3	3	2	4	6	6	7	5	6	6	6	6	6	6	5	5	5
559	2	32	2	2	1	2	1	1	2	2	5	4	4	4	4	2	4	4	4	2	4	4	4	4	4	4	4	4	4	4	5	4	4	4	4	2	7	1	7	7	7	7	7	7	7	7	5	5	5
560	2	29	1	7	2	2	2	1	2	2	3	4	3	5	3	3	2	3	3	2	4	3	5	3	3	5	4	5	3	5	5	3	3	5	5	3	7	7	7	7	7	7	7	7	7	7	5	5	5
561	2	29	1	3	1	2	2	1	2	2	4	4	2	4	4	4	2	4	4	4	4	4	4	4	4	4	4	4	4	4	4	4	4	4	4	4	6	6	6	6	6	6	6	6	6	6	3	5	5
562	2	35	2	10	2	2	2	2	2	2	4	4	2	4	2	4	2	4	4	4	2	4	2	4	4	2	4	2	4	2	4	2	2	4	4	2	4	4	4	4	4	4	4	4	4	4	5	5	5
563	2	38	2	14	3	2	1	2	2	2	3	4	4	3	4	2	2	4	4	4	4	4	4	4	4	4	4	4	4	4	4	4	4	4	4	4	6	6	7	6	6	6	6	6	7	6	5	4	5
564	2	26	1	2	1	2	1	1	2	2	3	2	3	2	3	2	3	2	4	3	4	3	3	4	4	2	4	3	4	4	2	4	4	4	3	4	4	4	4	4	4	4	4	4	4	5	3	1	5
565	2	48	3	17	4	2	1	2	2	2	4	5	4	5	4	2	4	4	4	5	3	5	4	4	5	4	4	2	5	5	4	4	4	4	3	4	6	6	6	6	6	6	6	6	6	6	5	5	5
566	2	33	2	10	2	2	2	2	2	2	3	3	4	3	4	3	3	3	4	4	3	4	3	4	3	3	4	3	4	3	4	4	4	4	2	4	6	5	6	6	6	6	6	6	6	6	5	5	5
567	2	34	2	3	1	2	1	2	2	2	5	4	4	4	4	2	4	4	4	2	4	4	4	4	4	4	4	4	4	4	5	4	4	4	4	2	7	1	7	7	7	7	7	7	7	7	5	5	5
568	2	34	2	12	3	2	3	2	2	2	3	2	3	5	4	2	4	4	4	4	5	5	4	4	4	4	4	2	4	5	5	4	4	4	4	4	6	1	6	6	6	6	6	6	6	6	3	4	3
569	2	38	2	13	3	2	3	2	2	2	3	3	4	2	4	3	3	4	5	4	2	4	4	4	4	5	2	1	4	4	5	4	2	3	2	4	3	6	1	1	1	2	4	2	1	4	5	2	5
570	2	32	2	12	3	2	1	1	2	1	3	4	3	5	3	3	3	3	4	3	5	3	5	3	3	5	3	5	3	5	5	3	3	5	5	3	7	1	7	7	7	7	7	7	6	7	5	5	5
571	2	26	1	2	1	2	1	1	2	2	3	2	3	2	3	2	3	2	4	3	4	3	3	4	4	2	4	3	4	4	2	4	4	4	3	4	4	4	4	4	4	4	4	4	4	5	3	1	5
572	2	48	3	17	4	3	1	2	2	2	4	5	4	5	4	2	4	4	4	5	3	5	4	4	5	4	4	2	5	5	4	4	4	4	3	4	6	6	6	6	6	6	6	6	6	6	5	5	5
573	2	33	2	10	2	2	2	2	2	2	3	3	4	3	4	3	3	3	4	4	3	4	3	4	3	3	4	3	4	3	4	4	4	4	2	4	6	5	6	6	6	6	6	6	6	6	5	5	5
574	2	33	2	2	1	2	1	1	2	2	5	4	4	4	4	2	4	4	4	2	4	4	4	4	4	4	4	4	4	4	5	4	4	4	4	2	7	1	7	7	7	7	7	7	7	7	5	5	5
575	2	34	2	12	3	2	3	2	1	2	3	2	3	5	4	2	4	4	4	4	5	5	4	4	4	4	4	2	4	5	5	4	4	4	4	4	6	1	6	6	6	6	6	6	6	6	3	4	3
576	2	26	1	3	1	2	1	1	2	2	3	3	3	3	3	3	3	3	3	3	3	3	3	3	3	3	3	3	3	3	3	3	3	3	3	3	5	5	5	5	5	5	5	5	5	5	3	3	3
577	2	46	3	22	4	2	1	2	2	3	3	4	5	4	5	1	5	2	5	5	1	5	4	5	5	3	5	4	5	4	3	5	5	4	4	5	7	7	7	7	7	7	7	7	7	7	5	5	5
578	2	26	1	3	1	2	1	1	2	2	3	5	3	5	2	3	1	5	3	2	4	4	5	4	4	5	4	5	4	4	5	4	4	4	5	4	6	6	6	6	6	6	6	6	6	6	5	5	5
579	2	36	2	10	2	2	2	2	2	2	1	4	5	5	5	1	2	3	4	2	4	5	5	4	4	5	5	4	4	5	5	5	3	4	4	4	7	3	7	7	7	7	7	7	7	7	3	5	5
580	2	35	2	12	3	2	2	2	2	3	3	3	3	3	3	3	3	3	3	3	3	3	3	3	3	3	3	3	3	3	3	3	3	3	3	3	4	4	4	4	4	4	4	4	4	4	3	3	3
581	2	39	2	10	2	2	1	2	2	2	4	4	3	5	4	3	2	4	4	2	4	4	5	4	3	5	4	5	4	5	4	4	4	5	5	4	6	6	6	6	6	6	6	6	6	6	5	5	5
582	2	40	2	15	3	2	3	2	2	2	4	4	4	4	4	4	3	4	4	3	4	4	4	4	4	4	4	4	4	4	4	4	4	4	4	4	7	7	7	7	7	7	7	7	7	7	5	5	5
583	2	34	2	10	2	2	2	2	2	2	3	3	3	3	3	3	3	3	3	3	3	3	3	3	3	3	3	3	3	3	3	3	3	3	3	3	4	4	4	4	4	6	4	6	4	4	3	3	5
584	1	36	2	14	3	2	2	2	2	1	3	2	4	3	4	2	3	4	3	3	3	4	4	3	3	3	3	3	3	3	4	2	2	4	4	2	7	2	7	7	6	6	6	6	6	4	3	3	2
585	2	41	3	12	3	2	2	2	2	2	3	4	3	4	4	2	2	3	4	3	3	4	4	4	3	4	4	4	4	4	4	4	3	4	4	3	6	4	6	6	6	6	6	6	6	6	1	5	5
586	2	32	2	11	3	2	2	2	2	2	3	5	5	5	5	1	5	5	5	5	5	5	5	5	5	5	5	5	5	5	5	5	5	5	5	5	7	7	7	7	7	7	7	7	7	7	5	5	5
587	2	29	1	3	1	2	2	1	2	2	4	4	2	4	4	4	2	4	4	4	4	4	4	4	4	4	4	4	4	4	4	4	4	4	4	4	6	6	6	6	6	6	6	6	6	6	3	5	5
588	2	35	2	10	2	2	2	2	2	2	4	4	2	4	2	4	2	4	4	4	2	4	2	4	4	2	4	2	4	2	4	2	2	4	4	2	4	4	4	4	4	4	4	4	4	4	4	4	4
589	2	36	2	12	3	2	1	2	2	2	3	3	3	3	3	3	3	3	3	3	3	3	3	3	3	3	3	3	3	3	3	3	3	3	3	3	5	5	5	5	5	5	5	5	5	5	2	2	1
590	2	26	1	2	1	2	1	1	1	2	3	2	3	2	3	2	3	2	4	3	4	3	3	4	4	2	4	3	4	4	2	4	4	4	3	4	4	4	4	4	4	4	4	4	4	5	3	1	5
591	2	48	3	17	4	3	1	2	2	2	4	5	4	5	4	2	4	4	4	5	3	5	4	4	5	4	4	2	5	5	4	4	4	4	3	4	6	6	6	6	6	6	6	6	6	6	5	5	5
592	2	38	2	13	3	2	3	2	3	2	2	2	4	2	4	2	5	2	5	5	2	4	3	4	4	3	4	2	4	3	3	4	3	3	2	4	6	6	7	5	6	6	6	6	6	6	5	5	4
593	2	30	2	12	3	2	3	2	2	3	3	3	4	4	3	3	2	4	4	3	4	3	4	4	4	4	4	4	4	5	4	4	3	4	4	3	7	7	7	7	7	7	7	7	7	7	4	4	4
594	2	34	2	12	3	2	3	2	2	1	3	2	3	5	4	2	4	4	4	4	5	5	4	4	4	4	4	2	4	5	5	4	4	4	4	4	6	1	6	6	6	6	6	6	6	6	3	4	3
595	2	38	2	13	3	1	3	2	2	2	3	3	4	2	4	3	3	4	5	4	2	4	4	4	4	5	2	1	4	4	5	4	2	3	2	4	3	6	1	1	1	2	4	2	1	4	5	2	5
596	2	29	1	7	2	2	2	1	2	2	3	4	3	5	3	3	2	3	3	2	4	3	5	3	3	5	4	5	3	5	5	3	3	5	5	3	7	7	7	7	7	7	7	7	7	7	5	5	5
597	2	27	1	3	1	2	2	1	2	2	3	4	4	3	4	3	2	3	4	3	3	4	3	3	3	4	2	4	4	3	4	4	3	3	3	3	4	4	4	4	7	7	6	6	6	4	3	5	4
598	2	37	2	16	4	2	2	2	3	2	3	2	4	3	3	3	2	4	3	4	2	4	4	3	3	3	3	4	3	3	4	3	4	3	3	3	5	6	6	6	5	6	6	6	6	6	5	1	5
599	2	38	2	14	3	2	1	2	2	2	3	4	4	3	4	2	2	4	4	4	4	4	4	4	4	4	4	4	4	4	4	4	4	4	4	4	6	6	7	6	6	6	6	6	7	6	5	4	5
600	2	26	1	2	1	2	1	1	2	2	3	2	3	2	3	2	3	2	4	3	4	3	3	4	4	2	4	3	4	4	2	4	4	4	3	4	4	4	4	4	4	4	4	4	4	5	3	1	5
601	2	48	3	17	4	2	1	2	2	2	4	5	4	5	4	2	4	4	4	5	3	5	4	4	5	4	4	2	5	5	4	4	4	4	3	4	6	6	6	6	6	6	6	6	6	6	5	5	5
602	2	33	2	10	2	2	2	2	2	1	3	3	4	3	4	3	3	3	4	4	3	4	3	4	3	3	4	3	4	3	4	4	4	4	2	4	6	5	6	6	6	6	6	6	6	6	5	5	5
603	2	35	2	4	1	2	1	2	2	2	5	4	4	4	4	2	4	4	4	2	4	4	4	4	4	4	4	4	4	4	5	4	4	4	4	2	7	1	7	7	7	7	7	7	7	7	5	5	5
604	2	38	2	13	3	2	3	2	2	2	2	2	4	2	4	2	5	2	5	5	2	4	3	4	4	3	4	2	4	3	3	4	3	3	2	4	6	6	7	5	6	6	6	6	6	6	4	4	4
605	2	34	2	12	3	2	3	2	2	2	3	2	3	5	4	2	4	4	4	4	5	5	4	4	4	4	4	2	4	5	5	4	4	4	4	4	6	1	6	6	6	6	6	6	6	6	3	4	3
606	2	38	2	13	3	1	3	2	1	2	3	3	4	2	4	3	3	4	5	4	2	4	4	4	4	5	2	1	4	4	5	4	2	3	2	4	3	6	1	1	1	2	4	2	1	4	5	1	5
607	2	32	2	12	3	2	1	1	2	2	3	4	3	5	3	3	3	3	4	3	5	3	5	3	3	5	3	5	3	5	5	3	3	5	5	3	7	1	7	7	7	7	7	7	6	7	5	4	5
608	2	34	2	12	3	2	3	2	2	2	3	3	3	3	3	3	4	3	4	4	3	3	3	4	4	3	3	3	3	3	3	3	3	3	3	4	6	5	6	6	6	6	6	6	6	6	5	5	4
609	2	26	1	3	1	2	2	1	2	2	2	2	3	3	3	2	3	5	4	3	3	3	3	3	3	3	3	3	3	3	3	3	3	3	3	3	6	6	6	5	4	6	6	6	6	6	5	5	4
610	2	33	2	10	2	2	3	2	2	2	3	3	4	3	4	2	3	3	4	2	4	4	3	3	4	3	3	4	4	3	4	4	3	3	3	3	7	7	7	7	7	7	6	6	6	6	4	4	5
611	2	29	1	7	2	1	2	1	2	2	3	4	3	5	3	3	2	3	3	2	4	3	5	3	3	5	4	5	3	5	5	3	3	5	5	3	7	7	7	7	7	7	7	7	7	7	5	4	5
612	2	46	3	25	4	2	1	2	2	3	4	3	3	4	3	2	4	3	4	3	3	2	3	4	3	4	3	4	3	4	4	4	1	5	3	3	6	6	6	6	6	6	6	6	6	5	1	2	1
613	2	29	1	3	1	2	2	1	2	2	4	4	2	4	4	4	2	4	4	4	4	4	4	4	4	4	4	4	4	4	4	4	4	4	4	4	6	6	6	6	6	6	6	6	6	6	3	5	5
614	2	35	2	10	2	1	2	2	2	1	4	4	2	4	2	4	2	4	4	4	2	4	2	4	4	2	4	2	4	2	4	2	2	4	4	2	4	4	4	4	4	4	4	4	4	4	5	5	5
615	2	26	1	2	1	2	1	2	2	2	4	4	3	4	3	4	2	4	3	3	4	2	4	3	2	4	3	4	3	4	4	3	3	4	4	3	6	4	6	5	6	6	6	6	6	6	3	3	3
616	2	35	2	5	2	2	2	2	2	2	1	1	5	1	5	1	3	1	5	5	1	5	1	4	4	2	4	1	5	3	2	5	5	3	1	5	7	7	6	6	6	6	6	6	6	6	4	5	5
617	2	35	2	10	2	2	1	2	1	2	3	3	3	3	3	3	4	3	4	4	2	4	3	3	3	3	3	3	3	3	3	3	3	3	3	3	6	5	6	6	6	6	6	6	6	6	5	5	5
618	2	37	2	11	3	1	2	2	2	2	2	3	3	2	5	3	3	3	4	4	3	4	2	4	4	4	4	2	4	4	4	4	4	4	2	4	6	6	6	6	6	6	6	6	6	6	4	5	5
619	2	36	2	12	3	2	1	2	2	1	3	3	3	3	3	3	3	3	3	3	3	3	3	3	3	3	3	3	3	3	3	3	3	3	3	3	5	5	5	5	5	5	5	5	5	5	2	2	2
620	1	38	2	14	3	2	1	2	2	2	3	4	4	3	4	2	2	4	4	4	4	4	4	4	4	4	4	4	4	4	4	4	4	4	4	4	6	6	7	6	6	6	6	6	7	6	5	4	4
621	2	26	1	2	1	2	1	1	2	2	3	2	3	2	3	2	3	2	4	3	4	3	3	4	4	2	4	3	4	4	2	4	4	4	3	4	4	4	4	4	4	4	4	4	4	5	3	1	5
622	2	25	1	3	1	2	1	1	2	2	2	2	4	2	4	2	2	3	4	2	3	3	4	4	4	2	4	4	4	4	4	3	3	3	3	5	7	6	7	7	7	7	7	7	7	7	4	5	5
623	2	29	1	7	2	2	2	1	2	2	3	4	3	5	3	3	2	3	3	2	4	3	5	3	3	5	4	5	3	5	5	3	3	5	5	3	7	7	7	7	7	7	7	7	7	7	5	5	5
624	2	29	1	3	1	2	2	1	2	2	4	4	2	4	4	4	2	4	4	4	4	4	4	4	4	4	4	4	4	4	4	4	4	4	4	4	6	6	6	6	6	6	6	6	6	6	3	5	5
625	2	35	2	10	2	2	2	2	2	2	4	4	2	4	2	4	2	4	4	4	2	4	2	4	4	2	4	2	4	2	4	2	2	4	4	2	4	4	4	4	4	4	4	4	4	4	5	5	5
626	2	35	2	10	2	2	1	2	2	2	3	3	3	3	3	3	4	3	4	4	2	4	3	3	3	3	3	3	3	3	3	3	3	3	3	3	6	5	6	6	6	6	6	6	6	6	5	5	5
627	2	37	2	11	3	2	2	2	2	2	2	3	3	2	5	3	3	3	4	4	3	4	2	4	4	4	4	2	4	4	4	4	4	4	2	4	6	6	6	6	6	6	6	6	6	6	4	5	5
628	2	36	2	12	3	2	1	2	2	2	3	3	3	3	3	3	3	3	3	3	3	3	3	3	3	3	3	3	3	3	3	3	3	3	3	3	5	5	5	5	5	5	5	5	5	5	1	1	1
629	2	26	1	2	1	2	1	1	2	2	3	2	3	2	3	2	3	2	4	3	4	3	3	4	4	2	4	3	4	4	2	4	4	4	3	4	4	4	4	4	4	4	4	4	4	5	3	1	5
630	1	48	3	17	4	2	1	2	2	1	4	5	4	5	4	2	4	4	4	5	3	5	4	4	5	4	4	2	5	5	4	4	4	4	3	4	6	6	6	6	6	6	6	6	6	6	5	5	5
631	2	36	2	4	1	1	1	2	2	2	5	4	4	4	4	2	4	4	4	2	4	4	4	4	4	4	4	4	4	4	5	4	4	4	4	2	7	1	7	7	7	7	7	7	7	7	5	5	5
632	2	29	1	7	2	2	2	1	2	2	3	4	3	5	3	3	2	3	3	2	4	3	5	3	3	5	4	5	3	5	5	3	3	5	5	3	7	7	7	7	7	7	7	7	7	7	5	5	5
633	2	29	1	3	1	2	2	1	2	2	4	4	2	4	4	4	2	4	4	4	4	4	4	4	4	4	4	4	4	4	4	4	4	4	4	4	6	6	6	6	6	6	6	6	6	6	3	5	5
634	2	35	2	10	2	2	2	2	2	2	4	4	2	4	2	4	2	4	4	4	2	4	2	4	4	2	4	2	4	2	4	2	2	4	4	2	4	4	4	4	4	4	4	4	4	4	5	5	5
635	2	38	2	14	3	2	1	2	2	2	3	4	4	3	4	2	2	4	4	4	4	4	4	4	4	4	4	4	4	4	4	4	4	4	4	4	6	6	7	6	6	6	6	6	7	6	5	4	5
636	2	26	1	2	1	2	1	1	2	2	3	2	3	2	3	2	3	2	4	3	4	3	3	4	4	2	4	3	4	4	2	4	4	4	3	4	4	4	4	4	4	4	4	4	4	5	3	1	5
637	2	48	3	17	4	2	1	2	2	2	4	5	4	5	4	2	4	4	4	5	3	5	4	4	5	4	4	2	5	5	4	4	4	4	3	4	6	6	6	6	6	6	6	6	6	6	5	5	5
638	2	33	2	10	2	2	2	2	2	2	3	3	4	3	4	3	3	3	4	4	3	4	3	4	3	3	4	3	4	3	4	4	4	4	2	4	6	5	6	6	6	6	6	6	6	6	5	5	5
639	2	34	1	3	1	2	1	2	2	2	5	4	4	4	4	2	4	4	4	2	4	4	4	4	4	4	4	4	4	4	5	4	4	4	4	2	7	1	7	7	7	7	7	7	7	7	5	5	5
640	1	38	2	13	3	2	3	2	3	2	2	2	4	2	4	2	5	2	5	5	2	4	3	4	4	3	4	2	4	3	3	4	3	3	2	4	6	6	7	5	6	6	6	6	6	6	5	5	5
641	2	34	2	12	3	2	3	2	2	2	3	2	3	5	4	2	4	4	4	4	5	5	4	4	4	4	4	2	4	5	5	4	4	4	4	4	6	1	6	6	6	6	6	6	6	6	3	4	3
642	2	38	2	13	3	2	3	2	2	2	3	3	4	2	4	3	3	4	5	4	2	4	4	4	4	5	2	1	4	4	5	4	2	3	2	4	3	6	1	1	1	2	4	2	1	4	5	1	5
643	2	32	2	12	3	1	1	1	2	2	3	4	3	5	3	3	3	3	4	3	5	3	5	3	3	5	3	5	3	5	5	3	3	5	5	3	7	1	7	7	7	7	7	7	6	7	5	5	5
644	2	34	2	12	3	2	3	2	2	2	3	2	3	5	4	2	4	4	4	4	5	5	4	4	4	4	4	2	4	5	5	4	4	4	4	4	6	1	6	6	6	6	6	6	6	6	3	4	3
645	2	26	1	3	1	2	1	1	2	2	3	3	3	3	3	3	3	3	3	3	3	3	3	3	3	3	3	3	3	3	3	3	3	3	3	3	5	5	5	5	5	5	5	5	5	5	3	3	3
646	2	46	3	22	4	2	1	2	2	3	3	4	5	4	5	1	5	2	5	5	1	5	4	5	5	3	5	4	5	4	3	5	5	4	4	5	7	7	7	7	7	7	7	7	7	7	5	5	5
647	2	26	1	3	1	2	1	1	2	2	3	5	3	5	2	3	1	5	3	2	4	4	5	4	4	5	4	5	4	4	5	4	4	4	5	4	6	6	6	6	6	6	6	6	6	6	5	5	5
648	2	36	2	10	2	2	2	2	2	2	1	4	5	5	5	1	2	3	4	2	4	5	5	4	4	5	5	4	4	5	5	5	3	4	4	4	7	3	7	7	7	7	7	7	7	7	3	5	5
649	2	35	2	12	3	2	2	2	2	3	3	3	3	3	3	3	3	3	3	3	3	3	3	3	3	3	3	3	3	3	3	3	3	3	3	3	4	4	4	4	4	4	4	4	4	4	3	3	3
650	2	29	2	6	2	2	1	1	2	2	4	4	3	5	4	3	2	4	4	2	4	4	5	4	3	5	4	5	4	5	4	4	4	5	5	4	6	6	6	6	6	6	6	6	6	6	5	5	5
651	2	40	2	15	3	1	3	2	3	2	4	4	4	4	4	4	3	4	4	3	4	4	4	4	4	4	4	4	4	4	4	4	4	4	4	4	7	7	7	7	7	7	7	7	7	7	5	5	5
652	2	34	2	10	2	2	2	2	2	2	3	3	3	3	3	3	3	3	3	3	3	3	3	3	3	3	3	3	3	3	3	3	3	3	3	3	4	4	4	4	4	6	4	6	4	4	3	3	5
653	1	36	2	14	3	2	2	2	2	1	3	2	4	3	4	2	3	4	3	3	3	4	4	3	3	3	3	3	3	3	4	2	2	4	4	2	7	2	7	7	6	6	6	6	6	4	3	3	2
654	2	41	3	12	3	2	2	2	2	2	3	4	3	4	4	2	2	3	4	3	3	4	4	4	3	4	4	4	4	4	4	4	3	4	4	3	6	4	6	6	6	6	6	6	6	6	1	5	5
655	2	29	1	6	2	2	2	1	2	2	3	5	5	5	5	1	5	5	5	5	5	5	5	5	5	5	5	5	5	5	5	5	5	5	5	5	7	7	7	7	7	7	7	7	7	7	5	5	5
656	2	29	1	3	1	2	2	1	1	2	4	4	2	4	4	4	2	4	4	4	4	4	4	4	4	4	4	4	4	4	4	4	4	4	4	4	6	6	6	6	6	6	6	6	6	6	3	5	5
657	2	35	2	10	2	2	2	2	2	2	4	4	2	4	2	4	2	4	4	4	2	4	2	4	4	2	4	2	4	2	4	2	2	4	4	2	4	4	4	4	4	4	4	4	4	4	5	5	5
658	2	36	2	12	3	2	1	2	2	2	3	3	3	3	3	3	3	3	3	3	3	3	3	3	3	3	3	3	3	3	3	3	3	3	3	3	5	5	5	5	5	5	5	5	5	5	1	1	1
659	2	26	1	2	1	2	1	1	2	2	3	2	3	2	3	2	3	2	4	3	4	3	3	4	4	2	4	3	4	4	2	4	4	4	3	4	4	4	4	4	4	4	4	4	4	5	3	1	5
660	2	48	3	17	4	2	1	2	2	2	4	5	4	5	4	2	4	4	4	5	3	5	4	4	5	4	4	2	5	5	4	4	4	4	3	4	6	6	6	6	6	6	6	6	6	6	5	5	5
661	2	28	1	13	3	2	3	1	2	2	2	2	4	2	4	2	5	2	5	5	2	4	3	4	4	3	4	2	4	3	3	4	3	3	2	4	6	6	7	5	6	6	6	6	6	6	5	5	5
662	2	34	2	12	3	2	3	2	2	2	3	2	3	5	4	2	4	4	4	4	5	5	4	4	4	4	4	2	4	5	5	4	4	4	4	4	6	1	6	6	6	6	6	6	6	6	3	4	3
663	2	38	2	13	3	2	3	2	2	2	3	3	4	2	4	3	3	4	5	4	2	4	4	4	4	5	2	1	4	4	5	4	2	3	2	4	3	6	1	1	1	2	4	2	1	4	5	1	5
664	2	29	1	7	2	2	2	1	2	2	3	4	3	5	3	3	2	3	3	2	4	3	5	3	3	5	4	5	3	5	5	3	3	5	5	3	7	7	7	7	7	7	7	7	7	7	5	5	5
665	2	27	1	3	1	2	2	1	2	2	3	4	4	3	4	3	2	3	4	3	3	4	3	3	3	4	2	4	4	3	4	4	3	3	3	3	4	4	4	4	7	7	6	6	6	4	3	5	4
666	2	37	2	16	4	2	2	2	3	1	3	2	4	3	3	3	2	4	3	4	2	4	4	3	3	3	3	4	3	3	4	3	4	3	3	3	5	6	6	6	5	6	6	6	6	6	5	1	5
667	2	38	2	14	3	2	1	2	2	2	3	4	4	3	4	2	2	4	4	4	4	4	4	4	4	4	4	4	4	4	4	4	4	4	4	4	6	6	7	6	6	6	6	6	7	6	5	4	5
668	2	26	1	2	1	2	1	1	2	2	3	2	3	2	3	2	3	2	4	3	4	3	3	4	4	2	4	3	4	4	2	4	4	4	3	4	4	4	4	4	4	4	4	4	4	5	3	1	5
669	2	48	3	17	4	2	1	2	2	2	4	5	4	5	4	2	4	4	4	5	3	5	4	4	5	4	4	2	5	5	4	4	4	4	3	4	6	6	6	6	6	6	6	6	6	6	5	5	5
670	2	33	2	10	2	2	2	1	2	2	3	3	4	3	4	3	3	3	4	4	3	4	3	4	3	3	4	3	4	3	4	4	4	4	2	4	6	5	6	6	6	6	6	6	6	6	5	5	5
671	2	32	1	3	1	2	1	1	2	2	5	4	4	4	4	2	4	4	4	2	4	4	4	4	4	4	4	4	4	4	5	4	4	4	4	2	7	1	7	7	7	7	7	7	7	7	5	5	5
672	1	38	2	13	3	2	3	2	3	2	2	2	4	2	4	2	5	2	5	5	2	4	3	4	4	3	4	2	4	3	3	4	3	3	2	4	6	6	7	5	6	6	6	6	6	6	5	5	5
673	2	36	2	4	1	2	1	2	2	2	5	4	4	4	4	2	4	4	4	2	4	4	4	4	4	4	4	4	4	4	5	4	4	4	4	2	7	1	7	7	7	7	7	7	7	7	5	5	5
674	2	29	1	7	2	2	2	1	2	2	3	4	3	5	3	3	2	3	3	2	4	3	5	3	3	5	4	5	3	5	5	3	3	5	5	3	7	7	7	7	7	7	7	7	7	7	5	5	5
675	2	29	1	3	1	2	2	1	2	2	4	4	2	4	4	4	2	4	4	4	4	4	4	4	4	4	4	4	4	4	4	4	4	4	4	4	6	6	6	6	6	6	6	6	6	6	3	5	5
676	2	35	2	10	2	2	2	2	2	2	4	4	2	4	2	4	2	4	4	4	2	4	2	4	4	2	4	2	4	2	4	2	2	4	4	2	4	4	4	4	4	4	4	4	4	4	5	5	5
677	2	38	2	14	3	2	1	2	2	2	3	4	4	3	4	2	2	4	4	4	4	4	4	4	4	4	4	4	4	4	4	4	4	4	4	4	6	6	7	6	6	6	6	6	7	6	5	4	5
678	2	26	1	2	1	2	1	1	2	2	3	2	3	2	3	2	3	2	4	3	4	3	3	4	4	2	4	3	4	4	2	4	4	4	3	4	4	4	4	4	4	4	4	4	4	5	3	1	5
679	2	48	3	17	4	2	1	2	2	2	4	5	4	5	4	2	4	4	4	5	3	5	4	4	5	4	4	2	5	5	4	4	4	4	3	4	6	6	6	6	6	6	6	6	6	6	5	5	5
680	2	29	1	6	2	2	2	2	2	2	3	3	4	3	4	3	3	3	4	4	3	4	3	4	3	3	4	3	4	3	4	4	4	4	2	4	6	5	6	6	6	6	6	6	6	6	5	5	5
681	2	36	2	4	1	2	1	2	2	2	5	4	4	4	4	2	4	4	4	2	4	4	4	4	4	4	4	4	4	4	5	4	4	4	4	2	7	1	7	7	7	7	7	7	7	7	5	5	5
682	2	34	2	12	3	2	3	2	2	2	3	2	3	5	4	2	4	4	4	4	5	5	4	4	4	4	4	2	4	5	5	4	4	4	4	4	6	1	6	6	6	6	6	6	6	6	3	4	3
683	2	38	2	13	3	2	3	2	2	2	3	3	4	2	4	3	3	4	5	4	2	4	4	4	4	5	2	1	4	4	5	4	2	3	2	4	3	6	1	1	1	2	4	2	1	4	5	2	5
684	2	32	2	12	3	2	1	2	2	1	3	4	3	5	3	3	3	3	4	3	5	3	5	3	3	5	3	5	3	5	5	3	3	5	5	3	7	1	7	7	7	7	7	7	6	7	5	5	5
685	2	26	1	2	2	2	1	1	2	2	3	2	3	2	3	2	3	2	4	3	4	3	3	4	4	2	4	3	4	4	2	4	4	4	3	4	4	4	4	4	4	4	4	4	4	5	3	1	5
686	2	48	3	17	4	3	1	2	2	2	4	5	4	5	4	2	4	4	4	5	3	5	4	4	5	4	4	2	5	5	4	4	4	4	3	4	6	6	6	6	6	6	6	6	6	6	5	5	5
687	2	33	2	10	2	2	2	2	2	2	3	3	4	3	4	3	3	3	4	4	3	4	3	4	3	3	4	3	4	3	4	4	4	4	2	4	6	5	6	6	6	6	6	6	6	6	5	5	5
688	2	34	2	3	1	2	1	2	2	2	5	4	4	4	4	2	4	4	4	2	4	4	4	4	4	4	4	4	4	4	5	4	4	4	4	2	7	1	7	7	7	7	7	7	7	7	5	5	5
689	2	41	3	12	3	2	2	2	2	2	3	4	3	4	4	2	2	3	4	3	3	4	4	4	3	4	4	4	4	4	4	4	3	4	4	3	6	4	6	6	6	6	6	6	6	6	1	5	5
690	2	32	2	11	3	2	2	1	2	2	3	5	5	5	5	1	5	5	5	5	5	5	5	5	5	5	5	5	5	5	5	5	5	5	5	5	7	7	7	7	7	7	7	7	7	7	5	5	5
691	2	29	1	3	1	2	2	1	1	2	4	4	2	4	4	4	2	4	4	4	4	4	4	4	4	4	4	4	4	4	4	4	4	4	4	4	6	6	6	6	6	6	6	6	6	6	3	5	5
692	2	35	2	10	2	2	2	2	2	2	4	4	2	4	2	4	2	4	4	4	2	4	2	4	4	2	4	2	4	2	4	2	2	4	4	2	4	4	4	4	4	4	4	4	4	4	5	5	5
693	2	36	2	12	3	2	1	2	2	2	3	3	3	3	3	3	3	3	3	3	3	3	3	3	3	3	3	3	3	3	3	3	3	3	3	3	5	5	5	5	5	5	5	5	5	5	1	1	1
694	2	26	1	2	1	2	1	1	2	2	3	2	3	2	3	2	3	2	4	3	4	3	3	4	4	2	4	3	4	4	2	4	4	4	3	4	4	4	4	4	4	4	4	4	4	5	3	1	5
695	2	48	3	17	4	2	1	2	2	2	4	5	4	5	4	2	4	4	4	5	3	5	4	4	5	4	4	2	5	5	4	4	4	4	3	4	6	6	6	6	6	6	6	6	6	6	5	5	5
696	2	38	2	13	3	2	3	2	2	2	2	2	4	2	4	2	5	2	5	5	2	4	3	4	4	3	4	2	4	3	3	4	3	3	2	4	6	6	7	5	6	6	6	6	6	6	5	5	5
697	2	34	2	12	3	2	3	2	2	2	3	2	3	5	4	2	4	4	4	4	5	5	4	4	4	4	4	2	4	5	5	4	4	4	4	4	6	1	6	6	6	6	6	6	6	6	3	4	3
698	2	38	2	13	3	2	3	2	2	2	3	3	4	2	4	3	3	4	5	4	2	4	4	4	4	5	2	1	4	4	5	4	2	3	2	4	3	6	1	1	1	2	4	2	1	4	5	1	5
699	2	29	1	7	2	2	2	1	2	2	3	4	3	5	3	3	2	3	3	2	4	3	5	3	3	5	4	5	3	5	5	3	3	5	5	3	7	7	7	7	7	7	7	7	7	7	5	5	5
700	2	27	1	3	1	2	2	1	2	2	3	4	4	3	4	3	2	3	4	3	3	4	3	3	3	4	2	4	4	3	4	4	3	3	3	3	4	4	4	4	7	7	6	6	6	4	3	5	4
701	2	37	2	16	4	2	2	2	3	1	3	2	4	3	3	3	2	4	3	4	2	4	4	3	3	3	3	4	3	3	4	3	4	3	3	3	5	6	6	6	5	6	6	6	6	6	5	1	5
702	2	38	2	14	3	2	1	2	2	2	3	4	4	3	4	2	2	4	4	4	4	4	4	4	4	4	4	4	4	4	4	4	4	4	4	4	6	6	7	6	6	6	6	6	7	6	5	4	5
703	2	26	1	2	1	2	1	1	2	2	3	2	3	2	3	2	3	2	4	3	4	3	3	4	4	2	4	3	4	4	2	4	4	4	3	4	4	4	4	4	4	4	4	4	4	5	3	1	5
704	2	48	3	17	4	2	1	2	2	2	4	5	4	5	4	2	4	4	4	5	3	5	4	4	5	4	4	2	5	5	4	4	4	4	3	4	6	6	6	6	6	6	6	6	6	6	5	5	5
705	2	33	2	10	2	2	2	2	2	2	3	3	4	3	4	3	3	3	4	4	3	4	3	4	3	3	4	3	4	3	4	4	4	4	2	4	6	5	6	6	6	6	6	6	6	6	5	5	5
706	2	36	1	4	1	2	1	2	2	2	5	4	4	4	4	2	4	4	4	2	4	4	4	4	4	4	4	4	4	4	5	4	4	4	4	2	7	1	7	7	7	7	7	7	7	7	5	5	5
707	1	38	2	13	3	2	3	2	3	2	2	2	4	2	4	2	5	2	5	5	2	4	3	4	4	3	4	2	4	3	3	4	3	3	2	4	6	6	7	5	6	6	6	6	6	6	5	5	5
708	2	34	2	12	3	2	3	2	2	2	3	2	3	5	4	2	4	4	4	4	5	5	4	4	4	4	4	2	4	5	5	4	4	4	4	4	6	1	6	6	6	6	6	6	6	6	3	4	3
709	2	38	2	13	3	2	3	2	2	2	3	3	4	2	4	3	3	4	5	4	2	4	4	4	4	5	2	1	4	4	5	4	2	3	2	4	3	6	1	1	1	2	4	2	1	4	5	1	5
710	2	32	2	12	3	1	1	1	2	2	3	4	3	5	3	3	3	3	4	3	5	3	5	3	3	5	3	5	3	5	5	3	3	5	5	3	7	1	7	7	7	7	7	7	6	7	5	5	5
711	2	34	2	12	3	2	3	2	2	2	3	2	3	5	4	2	4	4	4	4	5	5	4	4	4	4	4	2	4	5	5	4	4	4	4	4	6	1	6	6	6	6	6	6	6	6	3	4	3
712	2	26	1	3	1	2	1	1	2	2	3	3	3	3	3	3	3	3	3	3	3	3	3	3	3	3	3	3	3	3	3	3	3	3	3	3	5	5	5	5	5	5	5	5	5	5	3	3	3
713	2	46	3	22	4	2	1	2	2	3	3	4	5	4	5	1	5	2	5	5	1	5	4	5	5	3	5	4	5	4	3	5	5	4	4	5	7	7	7	7	7	7	7	7	7	7	5	5	5
714	2	26	1	3	1	2	1	1	2	2	3	5	3	5	2	3	1	5	3	2	4	4	5	4	4	5	4	5	4	4	5	4	4	4	5	4	6	6	6	6	6	6	6	6	6	6	5	5	5
715	2	36	2	10	2	2	2	2	2	2	1	4	5	5	5	1	2	3	4	2	4	5	5	4	4	5	5	4	4	5	5	5	3	4	4	4	7	3	7	7	7	7	7	7	7	7	3	5	5
716	2	35	2	12	3	2	2	2	2	3	3	3	3	3	3	3	3	3	3	3	3	3	3	3	3	3	3	3	3	3	3	3	3	3	3	3	4	4	4	4	4	4	4	4	4	4	3	3	3
717	2	39	2	10	2	2	1	2	2	2	4	4	3	5	4	3	2	4	4	2	4	4	5	4	3	5	4	5	4	5	4	4	4	5	5	4	6	6	6	6	6	6	6	6	6	6	5	5	5
718	2	40	2	15	3	1	3	2	3	2	4	4	4	4	4	4	3	4	4	3	4	4	4	4	4	4	4	4	4	4	4	4	4	4	4	4	7	7	7	7	7	7	7	7	7	7	5	5	5
719	2	34	2	10	2	2	2	2	2	2	3	3	3	3	3	3	3	3	3	3	3	3	3	3	3	3	3	3	3	3	3	3	3	3	3	3	4	4	4	4	4	6	4	6	4	4	3	3	5
720	1	36	2	14	3	2	2	2	2	1	3	2	4	3	4	2	3	4	3	3	3	4	4	3	3	3	3	3	3	3	4	2	2	4	4	2	7	2	7	7	6	6	6	6	6	4	3	3	2
721	2	41	3	12	3	2	2	2	2	2	3	4	3	4	4	2	2	3	4	3	3	4	4	4	3	4	4	4	4	4	4	4	3	4	4	3	6	4	6	6	6	6	6	6	6	6	1	5	5
722	2	32	2	11	3	2	2	2	2	2	3	5	5	5	5	1	5	5	5	5	5	5	5	5	5	5	5	5	5	5	5	5	5	5	5	5	7	7	7	7	7	7	7	7	7	7	5	5	5
723	2	29	1	3	1	2	2	1	1	2	4	4	2	4	4	4	2	4	4	4	4	4	4	4	4	4	4	4	4	4	4	4	4	4	4	4	6	6	6	6	6	6	6	6	6	6	3	5	5
724	2	35	2	10	2	2	2	2	2	2	4	4	2	4	2	4	2	4	4	4	2	4	2	4	4	2	4	2	4	2	4	2	2	4	4	2	4	4	4	4	4	4	4	4	4	4	5	5	5
725	2	44	3	12	3	2	1	2	2	2	3	3	3	3	3	3	3	3	3	3	3	3	3	3	3	3	3	3	3	3	3	3	3	3	3	3	5	5	5	5	5	5	5	5	5	5	1	1	1
726	2	26	1	2	1	2	1	1	2	2	3	2	3	2	3	2	3	2	4	3	4	3	3	4	4	2	4	3	4	4	2	4	4	4	3	4	4	4	4	4	4	4	4	4	4	5	3	1	5
727	2	48	1	17	4	2	1	2	2	2	4	5	4	5	4	2	4	4	4	5	3	5	4	4	5	4	4	2	5	5	4	4	4	4	3	4	6	6	6	6	6	6	6	6	6	6	5	5	5
728	2	38	2	13	3	2	3	2	2	2	2	2	4	2	4	2	5	2	5	5	2	4	3	4	4	3	4	2	4	3	3	4	3	3	2	4	6	6	7	5	6	6	6	6	6	6	5	5	5
729	2	34	2	12	3	2	2	2	2	2	3	2	3	5	4	2	4	4	4	4	5	5	4	4	4	4	4	2	4	5	5	4	4	4	4	4	6	1	6	6	6	6	6	6	6	6	3	4	3
730	2	38	2	13	3	2	2	2	2	2	3	3	4	2	4	3	3	4	5	4	2	4	4	4	4	5	2	1	4	4	5	4	2	3	2	4	3	6	1	1	1	2	4	2	1	4	5	1	5
731	2	29	1	7	2	2	2	1	2	2	3	4	3	5	3	3	2	3	3	2	4	3	5	3	3	5	4	5	3	5	5	3	3	5	5	3	7	7	7	7	7	7	7	7	7	7	5	5	5
732	2	27	1	3	1	2	2	1	2	2	3	4	4	3	4	3	2	3	4	3	3	4	3	3	3	4	2	4	4	3	4	4	3	3	3	3	4	4	4	4	7	7	6	6	6	4	3	5	4
733	2	37	2	16	4	2	3	2	3	1	3	2	4	3	3	3	2	4	3	4	2	4	4	3	3	3	3	4	3	3	4	3	4	3	3	3	5	6	6	6	5	6	6	6	6	6	5	1	5
734	2	38	2	14	3	2	1	2	2	2	3	4	4	3	4	2	2	4	4	4	4	4	4	4	4	4	4	4	4	4	4	4	4	4	4	4	6	6	7	6	6	6	6	6	7	6	5	4	5
735	2	26	1	2	1	2	1	1	2	2	3	2	3	2	3	2	3	2	4	3	4	3	3	4	4	2	4	3	4	4	2	4	4	4	3	4	4	4	4	4	4	4	4	4	4	5	3	1	5
736	2	48	3	17	4	2	1	2	2	2	4	5	4	5	4	2	4	4	4	5	3	5	4	4	5	4	4	2	5	5	4	4	4	4	3	4	6	6	6	6	6	6	6	6	6	6	5	5	5
737	2	33	2	10	2	2	2	2	2	2	3	3	4	3	4	3	3	3	4	4	3	4	3	4	3	3	4	3	4	3	4	4	4	4	2	4	6	5	6	6	6	6	6	6	6	6	5	5	5
738	2	38	1	16	4	2	1	2	2	2	5	4	4	4	4	2	4	4	4	2	4	4	4	4	4	4	4	4	4	4	5	4	4	4	4	2	7	1	7	7	7	7	7	7	7	7	5	5	5
739	1	38	2	13	3	2	3	2	3	2	2	2	4	2	4	2	5	2	5	5	2	4	3	4	4	3	4	2	4	3	3	4	3	3	2	4	6	6	7	5	6	6	6	6	6	6	5	5	5
740	2	32	2	3	1	2	1	2	2	2	5	4	4	4	4	2	4	4	4	2	4	4	4	4	4	4	4	4	4	4	5	4	4	4	4	2	7	1	7	7	7	7	7	7	7	7	5	5	5
741	2	29	1	7	2	2	2	1	2	2	3	4	3	5	3	3	2	3	3	2	4	3	5	3	3	5	4	5	3	5	5	3	3	5	5	3	7	7	7	7	7	7	7	7	7	7	5	5	5
742	2	29	1	3	1	2	2	1	2	2	4	4	2	4	4	4	2	4	4	4	4	4	4	4	4	4	4	4	4	4	4	4	4	4	4	4	6	6	6	6	6	6	6	6	6	6	3	5	5
743	2	41	3	10	2	2	2	2	2	2	4	4	2	4	2	4	2	4	4	4	2	4	2	4	4	2	4	2	4	2	4	2	2	4	4	2	4	4	4	4	4	4	4	4	4	4	5	5	5
744	2	43	3	16	4	2	1	2	2	2	3	4	4	3	4	2	2	4	4	4	4	4	4	4	4	4	4	4	4	4	4	4	4	4	4	4	6	6	7	6	6	6	6	6	7	6	5	4	5
745	2	26	1	2	1	2	1	1	2	2	3	2	3	2	3	2	3	2	4	3	4	3	3	4	4	2	4	3	4	4	2	4	4	4	3	4	4	4	4	4	4	4	4	4	4	5	3	1	5
746	2	48	3	17	4	2	1	2	2	2	4	5	4	5	4	2	4	4	4	5	3	5	4	4	5	4	4	2	5	5	4	4	4	4	3	4	6	6	6	6	6	6	6	6	6	6	5	5	5
747	2	33	2	10	2	2	2	2	2	2	3	3	4	3	4	3	3	3	4	4	3	4	3	4	3	3	4	3	4	3	4	4	4	4	2	4	6	5	6	6	6	6	6	6	6	6	5	5	5
748	2	38	2	16	4	2	1	2	2	2	5	4	4	4	4	2	4	4	4	2	4	4	4	4	4	4	4	4	4	4	5	4	4	4	4	2	7	1	7	7	7	7	7	7	7	7	5	5	5
749	2	46	3	12	3	2	2	2	2	2	3	2	3	5	4	2	4	4	4	4	5	5	4	4	4	4	4	2	4	5	5	4	4	4	4	4	6	1	6	6	6	6	6	6	6	6	3	4	3
750	2	34	2	12	3	2	2	2	2	2	3	2	3	5	4	2	4	4	4	4	5	5	4	4	4	4	4	2	4	5	5	4	4	4	4	4	6	1	6	6	6	6	6	6	6	6	3	4	3
751	2	32	2	12	3	1	1	1	2	2	3	4	3	5	3	3	3	3	4	3	5	3	5	3	3	5	3	5	3	5	5	3	3	5	5	3	7	1	7	7	7	7	7	7	6	7	5	5	5
752	2	34	2	12	3	2	3	2	2	2	3	2	3	5	4	2	4	4	4	4	5	5	4	4	4	4	4	2	4	5	5	4	4	4	4	4	6	1	6	6	6	6	6	6	6	6	3	4	3
753	2	26	1	3	1	2	1	1	2	2	3	3	3	3	3	3	3	3	3	3	3	3	3	3	3	3	3	3	3	3	3	3	3	3	3	3	5	5	5	5	5	5	5	5	5	5	3	3	3
754	2	46	3	22	4	2	1	2	2	3	3	4	5	4	5	1	5	2	5	5	1	5	4	5	5	3	5	4	5	4	3	5	5	4	4	5	7	7	7	7	7	7	7	7	7	7	5	5	5
755	2	26	1	3	1	2	1	1	2	2	3	5	3	5	2	3	1	5	3	2	4	4	5	4	4	5	4	5	4	4	5	4	4	4	5	4	6	6	6	6	6	6	6	6	6	6	5	5	5
756	2	36	2	10	2	2	2	2	2	2	1	4	5	5	5	1	2	3	4	2	4	5	5	4	4	5	5	4	4	5	5	5	3	4	4	4	7	3	7	7	7	7	7	7	7	7	3	5	5
757	2	41	3	12	3	2	2	2	2	3	3	3	3	3	3	3	3	3	3	3	3	3	3	3	3	3	3	3	3	3	3	3	3	3	3	3	4	4	4	4	4	4	4	4	4	4	3	3	3
758	2	39	2	10	2	2	1	2	2	2	4	4	3	5	4	3	2	4	4	2	4	4	5	4	3	5	4	5	4	5	4	4	4	5	5	4	6	6	6	6	6	6	6	6	6	6	5	5	5
759	2	40	2	15	3	1	3	2	3	2	4	4	4	4	4	4	3	4	4	3	4	4	4	4	4	4	4	4	4	4	4	4	4	4	4	4	7	7	7	7	7	7	7	7	7	7	5	5	5
760	2	43	3	10	2	2	2	2	2	2	3	3	3	3	3	3	3	3	3	3	3	3	3	3	3	3	3	3	3	3	3	3	3	3	3	3	4	4	4	4	4	6	4	6	4	4	3	3	5
761	1	41	3	14	3	2	2	2	2	1	3	2	4	3	4	2	3	4	3	3	3	4	4	3	3	3	3	3	3	3	4	2	2	4	4	2	7	2	7	7	6	6	6	6	6	4	3	3	2
762	2	41	3	12	3	2	2	2	2	2	3	4	3	4	4	2	2	3	4	3	3	4	4	4	3	4	4	4	4	4	4	4	3	4	4	3	6	4	6	6	6	6	6	6	6	6	1	5	5
763	2	32	2	11	3	2	2	2	2	2	3	5	5	5	5	1	5	5	5	5	5	5	5	5	5	5	5	5	5	5	5	5	5	5	5	5	7	7	7	7	7	7	7	7	7	7	5	5	5
764	2	29	1	3	1	2	2	1	1	2	4	4	2	4	4	4	2	4	4	4	4	4	4	4	4	4	4	4	4	4	4	4	4	4	4	4	6	6	6	6	6	6	6	6	6	6	3	5	5
765	2	35	2	10	2	2	2	2	2	2	4	4	2	4	2	4	2	4	4	4	2	4	2	4	4	2	4	2	4	2	4	2	2	4	4	2	4	4	4	4	4	4	4	4	4	4	5	5	5
766	2	36	2	12	3	2	1	2	2	2	3	3	3	3	3	3	3	3	3	3	3	3	3	3	3	3	3	3	3	3	3	3	3	3	3	3	5	5	5	5	5	5	5	5	5	5	1	1	1
767	2	26	1	2	1	2	1	1	2	2	3	2	3	2	3	2	3	2	4	3	4	3	3	4	4	2	4	3	4	4	2	4	4	4	3	4	4	4	4	4	4	4	4	4	4	5	3	1	5
768	2	48	3	17	4	2	1	2	2	2	4	5	4	5	4	2	4	4	4	5	3	5	4	4	5	4	4	2	5	5	4	4	4	4	3	4	6	6	6	6	6	6	6	6	6	6	5	5	5
769	2	38	2	13	3	2	3	2	2	2	2	2	4	2	4	2	5	2	5	5	2	4	3	4	4	3	4	2	4	3	3	4	3	3	2	4	6	6	7	5	6	6	6	6	6	6	5	5	5
770	2	34	2	12	3	2	2	2	2	2	3	2	3	5	4	2	4	4	4	4	5	5	4	4	4	4	4	2	4	5	5	4	4	4	4	4	6	1	6	6	6	6	6	6	6	6	3	4	3
771	2	38	2	13	3	2	2	2	2	2	3	3	4	2	4	3	3	4	5	4	2	4	4	4	4	5	2	1	4	4	5	4	2	3	2	4	3	6	1	1	1	2	4	2	1	4	5	1	5
772	2	29	1	7	2	2	2	1	2	2	3	4	3	5	3	3	2	3	3	2	4	3	5	3	3	5	4	5	3	5	5	3	3	5	5	3	7	7	7	7	7	7	7	7	7	7	5	5	5
773	2	27	1	3	1	2	2	1	2	2	3	4	4	3	4	3	2	3	4	3	3	4	3	3	3	4	2	4	4	3	4	4	3	3	3	3	4	4	4	4	7	7	6	6	6	4	3	5	4
774	2	37	2	16	4	2	2	2	3	1	3	2	4	3	3	3	2	4	3	4	2	4	4	3	3	3	3	4	3	3	4	3	4	3	3	3	5	6	6	6	5	6	6	6	6	6	5	1	5
775	2	38	2	14	3	2	1	2	2	2	3	4	4	3	4	2	2	4	4	4	4	4	4	4	4	4	4	4	4	4	4	4	4	4	4	4	6	6	7	6	6	6	6	6	7	6	5	4	5
776	2	26	1	2	1	2	1	1	2	2	3	2	3	2	3	2	3	2	4	3	4	3	3	4	4	2	4	3	4	4	2	4	4	4	3	4	4	4	4	4	4	4	4	4	4	5	3	1	5
777	2	48	3	17	4	2	1	2	2	2	4	5	4	5	4	2	4	4	4	5	3	5	4	4	5	4	4	2	5	5	4	4	4	4	3	4	6	6	6	6	6	6	6	6	6	6	5	5	5
778	2	33	2	10	2	2	3	2	2	2	3	3	4	3	4	3	3	3	4	4	3	4	3	4	3	3	4	3	4	3	4	4	4	4	2	4	6	5	6	6	6	6	6	6	6	6	5	5	5
779	2	36	1	4	1	2	1	2	2	2	5	4	4	4	4	2	4	4	4	2	4	4	4	4	4	4	4	4	4	4	5	4	4	4	4	2	7	1	7	7	7	7	7	7	7	7	5	5	5
780	1	38	2	13	3	2	3	2	3	2	2	2	4	2	4	2	5	2	5	5	2	4	3	4	4	3	4	2	4	3	3	4	3	3	2	4	6	6	7	5	6	6	6	6	6	6	5	5	5
781	2	33	2	3	1	2	1	2	2	2	5	4	4	4	4	2	4	4	4	2	4	4	4	4	4	4	4	4	4	4	5	4	4	4	4	2	7	1	7	7	7	7	7	7	7	7	5	5	5
782	2	29	1	7	2	2	2	1	2	2	3	4	3	5	3	3	2	3	3	2	4	3	5	3	3	5	4	5	3	5	5	3	3	5	5	3	7	7	7	7	7	7	7	7	7	7	5	5	5
783	2	29	1	3	1	2	2	1	2	2	4	4	2	4	4	4	2	4	4	4	4	4	4	4	4	4	4	4	4	4	4	4	4	4	4	4	6	6	6	6	6	6	6	6	6	6	3	5	5
784	2	35	2	10	2	2	2	2	2	2	4	4	2	4	2	4	2	4	4	4	2	4	2	4	4	2	4	2	4	2	4	2	2	4	4	2	4	4	4	4	4	4	4	4	4	4	5	5	5
785	2	38	2	14	3	2	1	2	2	2	3	4	4	3	4	2	2	4	4	4	4	4	4	4	4	4	4	4	4	4	4	4	4	4	4	4	6	6	7	6	6	6	6	6	7	6	5	4	5
786	2	26	1	2	1	2	1	1	2	2	3	2	3	2	3	2	3	2	4	3	4	3	3	4	4	2	4	3	4	4	2	4	4	4	3	4	4	4	4	4	4	4	4	4	4	5	3	1	5
787	2	48	3	17	4	2	1	2	2	2	4	5	4	5	4	2	4	4	4	5	3	5	4	4	5	4	4	2	5	5	4	4	4	4	3	4	6	6	6	6	6	6	6	6	6	6	5	5	5
788	2	33	2	10	2	2	2	2	2	2	3	3	4	3	4	3	3	3	4	4	3	4	3	4	3	3	4	3	4	3	4	4	4	4	2	4	6	5	6	6	6	6	6	6	6	6	5	5	5
789	2	37	2	4	1	2	1	2	2	2	5	4	4	4	4	2	4	4	4	2	4	4	4	4	4	4	4	4	4	4	5	4	4	4	4	2	7	1	7	7	7	7	7	7	7	7	5	5	5
790	2	34	2	12	3	2	3	2	2	2	3	2	3	5	4	2	4	4	4	4	5	5	4	4	4	4	4	2	4	5	5	4	4	4	4	4	6	1	6	6	6	6	6	6	6	6	3	4	3
791	2	38	2	13	3	2	3	2	2	2	3	3	4	2	4	3	3	4	5	4	2	4	4	4	4	5	2	1	4	4	5	4	2	3	2	4	3	6	1	1	1	2	4	2	1	4	5	2	5
792	2	32	2	12	3	2	1	1	2	1	3	4	3	5	3	3	3	3	4	3	5	3	5	3	3	5	3	5	3	5	5	3	3	5	5	3	7	1	7	7	7	7	7	7	6	7	5	5	5
793	2	26	1	2	1	2	1	1	2	2	3	2	3	2	3	2	3	2	4	3	4	3	3	4	4	2	4	3	4	4	2	4	4	4	3	4	4	4	4	4	4	4	4	4	4	5	3	1	5
794	2	48	3	17	4	3	1	2	2	2	4	5	4	5	4	2	4	4	4	5	3	5	4	4	5	4	4	2	5	5	4	4	4	4	3	4	6	6	6	6	6	6	6	6	6	6	5	5	5
795	2	33	2	10	2	2	2	2	2	2	3	3	4	3	4	3	3	3	4	4	3	4	3	4	3	3	4	3	4	3	4	4	4	4	2	4	6	5	6	6	6	6	6	6	6	6	5	5	5
796	2	32	2	2	1	2	1	2	2	2	5	4	4	4	4	2	4	4	4	2	4	4	4	4	4	4	4	4	4	4	5	4	4	4	4	2	7	1	7	7	7	7	7	7	7	7	5	5	5
797	2	41	3	12	3	2	3	2	2	2	3	4	3	4	4	2	2	3	4	3	3	4	4	4	3	4	4	4	4	4	4	4	3	4	4	3	6	4	6	6	6	6	6	6	6	6	1	5	5
798	2	32	2	11	3	2	3	2	2	2	3	5	5	5	5	1	5	5	5	5	5	5	5	5	5	5	5	5	5	5	5	5	5	5	5	5	7	7	7	7	7	7	7	7	7	7	5	5	5
799	2	29	1	3	1	2	3	1	1	2	4	4	2	4	4	4	2	4	4	4	4	4	4	4	4	4	4	4	4	4	4	4	4	4	4	4	6	6	6	6	6	6	6	6	6	6	3	5	5
800	2	35	2	10	2	2	2	2	2	2	4	4	2	4	2	4	2	4	4	4	2	4	2	4	4	2	4	2	4	2	4	2	2	4	4	2	4	4	4	4	4	4	4	4	4	4	5	5	5
801	2	36	2	12	3	2	1	2	2	2	3	3	3	3	3	3	3	3	3	3	3	3	3	3	3	3	3	3	3	3	3	3	3	3	3	3	5	5	5	5	5	5	5	5	5	5	1	1	1
802	2	26	1	2	1	2	1	1	2	2	3	2	3	2	3	2	3	2	4	3	4	3	3	4	4	2	4	3	4	4	2	4	4	4	3	4	4	4	4	4	4	4	4	4	4	5	3	1	5
803	2	48	3	17	4	2	1	2	2	2	4	5	4	5	4	2	4	4	4	5	3	5	4	4	5	4	4	2	5	5	4	4	4	4	3	4	6	6	6	6	6	6	6	6	6	6	5	5	5
804	2	38	2	13	3	2	3	2	2	2	2	2	4	2	4	2	5	2	5	5	2	4	3	4	4	3	4	2	4	3	3	4	3	3	2	4	6	6	7	5	6	6	6	6	6	6	5	5	5
805	2	34	2	12	3	2	3	2	2	2	3	2	3	5	4	2	4	4	4	4	5	5	4	4	4	4	4	2	4	5	5	4	4	4	4	4	6	1	6	6	6	6	6	6	6	6	3	4	3
806	2	38	2	13	3	2	3	2	2	2	3	3	4	2	4	3	3	4	5	4	2	4	4	4	4	5	2	1	4	4	5	4	2	3	2	4	3	6	1	1	1	2	4	2	1	4	5	1	5
807	2	29	1	7	2	2	2	1	2	2	3	4	3	5	3	3	2	3	3	2	4	3	5	3	3	5	4	5	3	5	5	3	3	5	5	3	7	7	7	7	7	7	7	7	7	7	5	5	5
808	2	27	1	3	1	2	2	1	2	2	3	4	4	3	4	3	2	3	4	3	3	4	3	3	3	4	2	4	4	3	4	4	3	3	3	3	4	4	4	4	7	7	6	6	6	4	3	5	4
809	2	37	2	16	4	2	3	2	3	1	3	2	4	3	3	3	2	4	3	4	2	4	4	3	3	3	3	4	3	3	4	3	4	3	3	3	5	6	6	6	5	6	6	6	6	6	5	1	5
810	2	38	2	14	3	2	1	2	2	2	3	4	4	3	4	2	2	4	4	4	4	4	4	4	4	4	4	4	4	4	4	4	4	4	4	4	6	6	7	6	6	6	6	6	7	6	5	4	5
811	2	26	1	2	1	2	1	1	2	2	3	2	3	2	3	2	3	2	4	3	4	3	3	4	4	2	4	3	4	4	2	4	4	4	3	4	4	4	4	4	4	4	4	4	4	5	3	1	5
812	2	48	1	17	4	2	1	2	2	2	4	5	4	5	4	2	4	4	4	5	3	5	4	4	5	4	4	2	5	5	4	4	4	4	3	4	6	6	6	6	6	6	6	6	6	6	5	5	5
813	2	36	1	4	1	2	1	2	2	2	5	4	4	4	4	2	4	4	4	2	4	4	4	4	4	4	4	4	4	4	5	4	4	4	4	2	7	1	7	7	7	7	7	7	7	7	5	5	5
814	1	38	2	13	3	2	3	2	3	2	2	2	4	2	4	2	5	2	5	5	2	4	3	4	4	3	4	2	4	3	3	4	3	3	2	4	6	6	7	5	6	6	6	6	6	6	5	5	5
815	2	34	2	12	3	2	3	2	2	2	3	2	3	5	4	2	4	4	4	4	5	5	4	4	4	4	4	2	4	5	5	4	4	4	4	4	6	1	6	6	6	6	6	6	6	6	3	4	3
816	2	38	2	13	3	2	3	2	2	2	3	3	4	2	4	3	3	4	5	4	2	4	4	4	4	5	2	1	4	4	5	4	2	3	2	4	3	6	1	1	1	2	4	2	1	4	5	1	5
817	2	32	3	12	3	1	1	1	2	2	3	4	3	5	3	3	3	3	4	3	5	3	5	3	3	5	3	5	3	5	5	3	3	5	5	3	7	1	7	7	7	7	7	7	6	7	5	5	5
818	2	34	2	12	3	2	3	2	2	2	3	2	3	5	4	2	4	4	4	4	5	5	4	4	4	4	4	2	4	5	5	4	4	4	4	4	6	1	6	6	6	6	6	6	6	6	3	4	3
819	2	26	1	3	1	2	1	1	2	2	3	3	3	3	3	3	3	3	3	3	3	3	3	3	3	3	3	3	3	3	3	3	3	3	3	3	5	5	5	5	5	5	5	5	5	5	3	3	3
820	2	46	3	22	4	2	1	2	2	3	3	4	5	4	5	1	5	2	5	5	1	5	4	5	5	3	5	4	5	4	3	5	5	4	4	5	7	7	7	7	7	7	7	7	7	7	5	5	5
821	2	26	1	3	1	2	1	1	2	2	3	5	3	5	2	3	1	5	3	2	4	4	5	4	4	5	4	5	4	4	5	4	4	4	5	4	6	6	6	6	6	6	6	6	6	6	5	5	5
822	2	36	2	10	2	2	2	2	2	2	1	4	5	5	5	1	2	3	4	2	4	5	5	4	4	5	5	4	4	5	5	5	3	4	4	4	7	3	7	7	7	7	7	7	7	7	3	5	5
823	2	43	3	12	3	2	2	2	2	3	3	3	3	3	3	3	3	3	3	3	3	3	3	3	3	3	3	3	3	3	3	3	3	3	3	3	4	4	4	4	4	4	4	4	4	4	3	3	3
824	2	39	2	10	2	2	1	2	2	2	4	4	3	5	4	3	2	4	4	2	4	4	5	4	3	5	4	5	4	5	4	4	4	5	5	4	6	6	6	6	6	6	6	6	6	6	5	5	5
825	2	40	2	15	3	1	3	2	3	2	4	4	4	4	4	4	3	4	4	3	4	4	4	4	4	4	4	4	4	4	4	4	4	4	4	4	7	7	7	7	7	7	7	7	7	7	5	5	5
826	2	41	3	10	2	2	2	2	2	2	3	3	3	3	3	3	3	3	3	3	3	3	3	3	3	3	3	3	3	3	3	3	3	3	3	3	4	4	4	4	4	6	4	6	4	4	3	3	5
827	1	42	3	14	3	2	2	2	2	1	3	2	4	3	4	2	3	4	3	3	3	4	4	3	3	3	3	3	3	3	4	2	2	4	4	2	7	2	7	7	6	6	6	6	6	4	3	3	2
828	2	41	3	12	3	2	2	2	2	2	3	4	3	4	4	2	2	3	4	3	3	4	4	4	3	4	4	4	4	4	4	4	3	4	4	3	6	4	6	6	6	6	6	6	6	6	1	5	5
829	2	32	2	11	3	2	2	2	2	2	3	5	5	5	5	1	5	5	5	5	5	5	5	5	5	5	5	5	5	5	5	5	5	5	5	5	7	7	7	7	7	7	7	7	7	7	5	5	5
830	2	29	1	3	1	2	2	1	1	2	4	4	2	4	4	4	2	4	4	4	4	4	4	4	4	4	4	4	4	4	4	4	4	4	4	4	6	6	6	6	6	6	6	6	6	6	3	5	5
831	2	35	2	10	2	2	2	2	2	2	4	4	2	4	2	4	2	4	4	4	2	4	2	4	4	2	4	2	4	2	4	2	2	4	4	2	4	4	4	4	4	4	4	4	4	4	5	5	5
832	2	36	2	12	3	2	1	2	2	2	3	3	3	3	3	3	3	3	3	3	3	3	3	3	3	3	3	3	3	3	3	3	3	3	3	3	5	5	5	5	5	5	5	5	5	5	1	1	1
833	2	26	1	2	1	2	1	1	2	2	3	2	3	2	3	2	3	2	4	3	4	3	3	4	4	2	4	3	4	4	2	4	4	4	3	4	4	4	4	4	4	4	4	4	4	5	3	1	5
834	2	48	3	17	4	2	1	2	2	2	4	5	4	5	4	2	4	4	4	5	3	5	4	4	5	4	4	2	5	5	4	4	4	4	3	4	6	6	6	6	6	6	6	6	6	6	5	5	5
835	2	38	2	13	3	2	3	2	2	2	2	2	4	2	4	2	5	2	5	5	2	4	3	4	4	3	4	2	4	3	3	4	3	3	2	4	6	6	7	5	6	6	6	6	6	6	5	5	5
836	2	34	2	12	3	2	3	2	2	2	3	2	3	5	4	2	4	4	4	4	5	5	4	4	4	4	4	2	4	5	5	4	4	4	4	4	6	1	6	6	6	6	6	6	6	6	3	4	3
837	2	34	2	3	1	2	1	2	2	2	5	4	4	4	4	2	4	4	4	2	4	4	4	4	4	4	4	4	4	4	5	4	4	4	4	2	7	1	7	7	7	7	7	7	7	7	5	5	5
838	2	43	3	12	3	2	3	2	2	2	3	2	3	5	4	2	4	4	4	4	5	5	4	4	4	4	4	2	4	5	5	4	4	4	4	4	6	1	6	6	6	6	6	6	6	6	3	4	3
839	2	38	2	13	3	2	3	2	2	2	3	3	4	2	4	3	3	4	5	4	2	4	4	4	4	5	2	1	4	4	5	4	2	3	2	4	3	6	1	1	1	2	4	2	1	4	5	2	5
840	2	32	2	12	1	2	1	2	2	1	3	4	3	5	3	3	3	3	4	3	5	3	5	3	3	5	3	5	3	5	5	3	3	5	5	3	7	1	7	7	7	7	7	7	6	7	5	5	5
841	2	26	1	2	1	2	1	1	2	2	3	2	3	2	3	2	3	2	4	3	4	3	3	4	4	2	4	3	4	4	2	4	4	4	3	4	4	4	4	4	4	4	4	4	4	5	3	1	5
842	2	48	3	17	4	3	1	2	2	2	4	5	4	5	4	2	4	4	4	5	3	5	4	4	5	4	4	2	5	5	4	4	4	4	3	4	6	6	6	6	6	6	6	6	6	6	5	5	5
843	2	33	2	2	1	2	1	2	2	2	5	4	4	4	4	2	4	4	4	2	4	4	4	4	4	4	4	4	4	4	5	4	4	4	4	2	7	1	7	7	7	7	7	7	7	7	5	5	5
844	2	41	3	12	3	2	2	2	2	2	3	4	3	4	4	2	2	3	4	3	3	4	4	4	3	4	4	4	4	4	4	4	3	4	4	3	6	4	6	6	6	6	6	6	6	6	1	5	5
845	2	32	2	11	3	2	2	2	2	2	3	5	5	5	5	1	5	5	5	5	5	5	5	5	5	5	5	5	5	5	5	5	5	5	5	5	7	7	7	7	7	7	7	7	7	7	5	5	5
846	2	29	1	3	1	2	2	1	1	2	4	4	2	4	4	4	2	4	4	4	4	4	4	4	4	4	4	4	4	4	4	4	4	4	4	4	6	6	6	6	6	6	6	6	6	6	3	5	5
847	2	35	2	10	2	2	2	2	2	2	4	4	2	4	2	4	2	4	4	4	2	4	2	4	4	2	4	2	4	2	4	2	2	4	4	2	4	4	4	4	4	4	4	4	4	4	5	5	5
848	2	36	2	12	3	2	1	2	2	2	3	3	3	3	3	3	3	3	3	3	3	3	3	3	3	3	3	3	3	3	3	3	3	3	3	3	5	5	5	5	5	5	5	5	5	5	1	1	1
849	2	26	1	2	1	2	1	1	2	2	3	2	3	2	3	2	3	2	4	3	4	3	3	4	4	2	4	3	4	4	2	4	4	4	3	4	4	4	4	4	4	4	4	4	4	5	3	1	5
850	2	48	3	17	4	2	1	2	2	2	4	5	4	5	4	2	4	4	4	5	3	5	4	4	5	4	4	2	5	5	4	4	4	4	3	4	6	6	6	6	6	6	6	6	6	6	5	5	5
851	2	38	2	13	3	2	3	2	2	2	2	2	4	2	4	2	5	2	5	5	2	4	3	4	4	3	4	2	4	3	3	4	3	3	2	4	6	6	7	5	6	6	6	6	6	6	5	5	5
852	2	34	2	12	3	2	3	2	2	2	3	2	3	5	4	2	4	4	4	4	5	5	4	4	4	4	4	2	4	5	5	4	4	4	4	4	6	1	6	6	6	6	6	6	6	6	3	4	3
853	2	38	2	13	3	2	3	2	2	2	3	3	4	2	4	3	3	4	5	4	2	4	4	4	4	5	2	1	4	4	5	4	2	3	2	4	3	6	1	1	1	2	4	2	1	4	5	1	5
854	2	29	1	7	2	2	2	1	2	2	3	4	3	5	3	3	2	3	3	2	4	3	5	3	3	5	4	5	3	5	5	3	3	5	5	3	7	7	7	7	7	7	7	7	7	7	5	5	5
855	2	27	1	3	1	2	2	1	2	2	3	4	4	3	4	3	2	3	4	3	3	4	3	3	3	4	2	4	4	3	4	4	3	3	3	3	4	4	4	4	7	7	6	6	6	4	3	5	4
856	2	37	2	16	4	2	3	2	3	1	3	2	4	3	3	3	2	4	3	4	2	4	4	3	3	3	3	4	3	3	4	3	4	3	3	3	5	6	6	6	5	6	6	6	6	6	5	1	5
857	2	38	2	14	3	2	1	2	2	2	3	4	4	3	4	2	2	4	4	4	4	4	4	4	4	4	4	4	4	4	4	4	4	4	4	4	6	6	7	6	6	6	6	6	7	6	5	4	5
858	2	26	1	2	1	2	1	1	2	2	3	2	3	2	3	2	3	2	4	3	4	3	3	4	4	2	4	3	4	4	2	4	4	4	3	4	4	4	4	4	4	4	4	4	4	5	3	1	5
859	2	48	1	17	4	2	1	2	2	2	4	5	4	5	4	2	4	4	4	5	3	5	4	4	5	4	4	2	5	5	4	4	4	4	3	4	6	6	6	6	6	6	6	6	6	6	5	5	5
860	2	36	1	4	1	2	1	2	2	2	5	4	4	4	4	2	4	4	4	2	4	4	4	4	4	4	4	4	4	4	5	4	4	4	4	2	7	1	7	7	7	7	7	7	7	7	5	5	5
861	1	38	2	13	3	2	3	2	3	2	2	2	4	2	4	2	5	2	5	5	2	4	3	4	4	3	4	2	4	3	3	4	3	3	2	4	6	6	7	5	6	6	6	6	6	6	5	5	5
862	2	34	2	12	3	2	3	2	2	2	3	2	3	5	4	2	4	4	4	4	5	5	4	4	4	4	4	2	4	5	5	4	4	4	4	4	6	1	6	6	6	6	6	6	6	6	3	4	3
863	2	38	2	13	3	2	3	2	2	2	3	3	4	2	4	3	3	4	5	4	2	4	4	4	4	5	2	1	4	4	5	4	2	3	2	4	3	6	1	1	1	2	4	2	1	4	5	1	5
864	2	32	2	12	3	1	1	2	2	2	3	4	3	5	3	3	3	3	4	3	5	3	5	3	3	5	3	5	3	5	5	3	3	5	5	3	7	1	7	7	7	7	7	7	6	7	5	5	5
865	2	34	2	12	3	2	3	2	2	2	3	2	3	5	4	2	4	4	4	4	5	5	4	4	4	4	4	2	4	5	5	4	4	4	4	4	6	1	6	6	6	6	6	6	6	6	3	4	3
866	2	26	1	3	1	2	1	1	2	2	3	3	3	3	3	3	3	3	3	3	3	3	3	3	3	3	3	3	3	3	3	3	3	3	3	3	5	5	5	5	5	5	5	5	5	5	3	3	3
867	2	46	3	22	4	2	1	2	2	3	3	4	5	4	5	1	5	2	5	5	1	5	4	5	5	3	5	4	5	4	3	5	5	4	4	5	7	7	7	7	7	7	7	7	7	7	5	5	5
868	2	26	1	3	1	2	1	1	2	2	3	5	3	5	2	3	1	5	3	2	4	4	5	4	4	5	4	5	4	4	5	4	4	4	5	4	6	6	6	6	6	6	6	6	6	6	5	5	5
869	2	36	2	10	2	2	2	2	2	2	1	4	5	5	5	1	2	3	4	2	4	5	5	4	4	5	5	4	4	5	5	5	3	4	4	4	7	3	7	7	7	7	7	7	7	7	3	5	5
870	2	44	3	12	3	2	2	2	2	3	3	3	3	3	3	3	3	3	3	3	3	3	3	3	3	3	3	3	3	3	3	3	3	3	3	3	4	4	4	4	4	4	4	4	4	4	3	3	3
871	2	29	1	6	2	2	1	1	2	2	4	4	3	5	4	3	2	4	4	2	4	4	5	4	3	5	4	5	4	5	4	4	4	5	5	4	6	6	6	6	6	6	6	6	6	6	5	5	5
872	2	40	2	15	3	1	3	2	3	2	4	4	4	4	4	4	3	4	4	3	4	4	4	4	4	4	4	4	4	4	4	4	4	4	4	4	7	7	7	7	7	7	7	7	7	7	5	5	5
873	2	35	1	3	1	2	1	2	2	2	5	4	4	4	4	2	4	4	4	2	4	4	4	4	4	4	4	4	4	4	5	4	4	4	4	2	7	1	7	7	7	7	7	7	7	7	5	5	5
874	1	38	2	13	3	2	3	2	3	2	2	2	4	2	4	2	5	2	5	5	2	4	3	4	4	3	4	2	4	3	3	4	3	3	2	4	6	6	7	5	6	6	6	6	6	6	5	5	5
875	2	33	2	4	1	2	1	2	2	2	5	4	4	4	4	2	4	4	4	2	4	4	4	4	4	4	4	4	4	4	5	4	4	4	4	2	7	1	7	7	7	7	7	7	7	7	5	5	5
876	2	29	1	7	2	2	2	1	2	2	3	4	3	5	3	3	2	3	3	2	4	3	5	3	3	5	4	5	3	5	5	3	3	5	5	3	7	7	7	7	7	7	7	7	7	7	5	5	5
877	2	29	1	3	1	2	2	1	2	2	4	4	2	4	4	4	2	4	4	4	4	4	4	4	4	4	4	4	4	4	4	4	4	4	4	4	6	6	6	6	6	6	6	6	6	6	3	5	5
878	2	35	2	10	2	2	2	2	2	2	4	4	2	4	2	4	2	4	4	4	2	4	2	4	4	2	4	2	4	2	4	2	2	4	4	2	4	4	4	4	4	4	4	4	4	4	5	5	5
879	2	38	2	16	4	2	1	2	2	2	3	4	4	3	4	2	2	4	4	4	4	4	4	4	4	4	4	4	4	4	4	4	4	4	4	4	6	6	7	6	6	6	6	6	7	6	5	4	5
880	2	26	1	2	1	2	1	1	2	2	3	2	3	2	3	2	3	2	4	3	4	3	3	4	4	2	4	3	4	4	2	4	4	4	3	4	4	4	4	4	4	4	4	4	4	5	3	1	5
881	2	38	2	10	2	2	1	2	2	2	4	5	4	5	4	2	4	4	4	5	3	5	4	4	5	4	4	2	5	5	4	4	4	4	3	4	6	6	6	6	6	6	6	6	6	6	5	5	5
882	2	35	2	3	1	2	1	2	2	2	5	4	4	4	4	2	4	4	4	2	4	4	4	4	4	4	4	4	4	4	5	4	4	4	4	2	7	1	7	7	7	7	7	7	7	7	5	5	5
883	2	41	3	12	3	2	3	2	2	2	3	2	3	5	4	2	4	4	4	4	5	5	4	4	4	4	4	2	4	5	5	4	4	4	4	4	6	1	6	6	6	6	6	6	6	6	3	4	3
884	2	38	2	13	3	2	3	2	2	2	3	3	4	2	4	3	3	4	5	4	2	4	4	4	4	5	2	1	4	4	5	4	2	3	2	4	3	6	1	1	1	2	4	2	1	4	5	2	5
885	2	32	2	12	3	2	1	1	2	1	3	4	3	5	3	3	3	3	4	3	5	3	5	3	3	5	3	5	3	5	5	3	3	5	5	3	7	1	7	7	7	7	7	7	6	7	5	5	5
886	2	26	1	2	1	2	1	1	2	2	3	2	3	2	3	2	3	2	4	3	4	3	3	4	4	2	4	3	4	4	2	4	4	4	3	4	4	4	4	4	4	4	4	4	4	5	3	1	5
887	2	29	1	4	1	3	1	1	2	2	4	5	4	5	4	2	4	4	4	5	3	5	4	4	5	4	4	2	5	5	4	4	4	4	3	4	6	6	6	6	6	6	6	6	6	6	5	5	5
888	2	33	2	3	1	2	1	2	2	2	5	4	4	4	4	2	4	4	4	2	4	4	4	4	4	4	4	4	4	4	5	4	4	4	4	2	7	1	7	7	7	7	7	7	7	7	5	5	5
889	2	34	2	12	3	2	3	2	1	2	3	2	3	5	4	2	4	4	4	4	5	5	4	4	4	4	4	2	4	5	5	4	4	4	4	4	6	1	6	6	6	6	6	6	6	6	3	4	3
890	2	26	1	3	1	2	1	1	2	2	3	3	3	3	3	3	3	3	3	3	3	3	3	3	3	3	3	3	3	3	3	3	3	3	3	3	5	5	5	5	5	5	5	5	5	5	3	3	3
891	2	29	1	6	2	2	1	1	2	3	3	4	5	4	5	1	5	2	5	5	1	5	4	5	5	3	5	4	5	4	3	5	5	4	4	5	7	7	7	7	7	7	7	7	7	7	5	5	5
892	2	26	1	3	1	2	1	1	2	2	3	5	3	5	2	3	1	5	3	2	4	4	5	4	4	5	4	5	4	4	5	4	4	4	5	4	6	6	6	6	6	6	6	6	6	6	5	5	5
893	2	29	1	6	2	2	2	1	2	2	1	4	5	5	5	1	2	3	4	2	4	5	5	4	4	5	5	4	4	5	5	5	3	4	4	4	7	3	7	7	7	7	7	7	7	7	3	5	5
894	2	42	3	12	3	2	2	2	2	3	3	3	3	3	3	3	3	3	3	3	3	3	3	3	3	3	3	3	3	3	3	3	3	3	3	3	4	4	4	4	4	4	4	4	4	4	3	3	3
895	2	29	1	6	2	2	1	1	2	2	4	4	3	5	4	3	2	4	4	2	4	4	5	4	3	5	4	5	4	5	4	4	4	5	5	4	6	6	6	6	6	6	6	6	6	6	5	5	5
896	2	40	2	15	1	2	3	2	2	2	4	4	4	4	4	4	3	4	4	3	4	4	4	4	4	4	4	4	4	4	4	4	4	4	4	4	7	7	7	7	7	7	7	7	7	7	5	5	5
897	2	43	3	10	2	2	2	2	2	2	3	3	3	3	3	3	3	3	3	3	3	3	3	3	3	3	3	3	3	3	3	3	3	3	3	3	4	4	4	4	4	6	4	6	4	4	3	3	5
898	1	44	3	14	3	2	2	2	2	1	3	2	4	3	4	2	3	4	3	3	3	4	4	3	3	3	3	3	3	3	4	2	2	4	4	2	7	2	7	7	6	6	6	6	6	4	3	3	2
899	2	41	3	12	3	2	2	2	2	2	3	4	3	4	4	2	2	3	4	3	3	4	4	4	3	4	4	4	4	4	4	4	3	4	4	3	6	4	6	6	6	6	6	6	6	6	1	5	5
900	2	32	2	11	3	2	2	2	2	2	3	5	5	5	5	1	5	5	5	5	5	5	5	5	5	5	5	5	5	5	5	5	5	5	5	5	7	7	7	7	7	7	7	7	7	7	5	5	5
901	2	29	1	3	1	2	2	1	2	2	4	4	2	4	4	4	2	4	4	4	4	4	4	4	4	4	4	4	4	4	4	4	4	4	4	4	6	6	6	6	6	6	6	6	6	6	3	5	5
902	2	35	2	10	2	2	2	2	2	2	4	4	2	4	2	4	2	4	4	4	2	4	2	4	4	2	4	2	4	2	4	2	2	4	4	2	4	4	4	4	4	4	4	4	4	4	4	4	4
903	2	42	3	12	3	2	1	2	2	2	3	3	3	3	3	3	3	3	3	3	3	3	3	3	3	3	3	3	3	3	3	3	3	3	3	3	5	5	5	5	5	5	5	5	5	5	2	2	1
904	2	26	1	2	1	2	1	1	1	2	3	2	3	2	3	2	3	2	4	3	4	3	3	4	4	2	4	3	4	4	2	4	4	4	3	4	4	4	4	4	4	4	4	4	4	5	3	1	5
905	2	28	1	4	1	3	1	1	2	2	4	5	4	5	4	2	4	4	4	5	3	5	4	4	5	4	4	2	5	5	4	4	4	4	3	4	6	6	6	6	6	6	6	6	6	6	5	5	5
906	2	38	2	13	3	2	3	2	3	2	2	2	4	2	4	2	5	2	5	5	2	4	3	4	4	3	4	2	4	3	3	4	3	3	2	4	6	6	7	5	6	6	6	6	6	6	5	5	4
907	2	30	2	12	3	2	3	2	2	3	3	3	4	4	3	3	2	4	4	3	4	3	4	4	4	4	4	4	4	5	4	4	3	4	4	3	7	7	7	7	7	7	7	7	7	7	4	4	4
908	2	34	2	12	3	2	3	2	2	1	3	2	3	5	4	2	4	4	4	4	5	5	4	4	4	4	4	2	4	5	5	4	4	4	4	4	6	1	6	6	6	6	6	6	6	6	3	4	3
909	2	29	1	3	1	1	1	1	2	2	3	4	3	5	3	3	3	3	4	3	5	3	5	3	3	5	3	5	3	5	5	3	3	5	5	3	7	1	7	7	7	7	7	7	6	7	5	5	5
910	2	34	2	12	3	2	3	2	2	2	3	2	3	5	4	2	4	4	4	4	5	5	4	4	4	4	4	2	4	5	5	4	4	4	4	4	6	1	6	6	6	6	6	6	6	6	3	4	3
911	2	26	1	3	1	2	1	1	2	2	3	3	3	3	3	3	3	3	3	3	3	3	3	3	3	3	3	3	3	3	3	3	3	3	3	3	5	5	5	5	5	5	5	5	5	5	3	3	3
912	2	28	1	4	1	2	1	1	2	3	3	4	5	4	5	1	5	2	5	5	1	5	4	5	5	3	5	4	5	4	3	5	5	4	4	5	7	7	7	7	7	7	7	7	7	7	5	5	5
913	2	26	1	3	1	2	1	1	2	2	3	5	3	5	2	3	1	5	3	2	4	4	5	4	4	5	4	5	4	4	5	4	4	4	5	4	6	6	6	6	6	6	6	6	6	6	5	5	5
914	2	29	1	6	2	2	2	1	2	2	1	4	5	5	5	1	2	3	4	2	4	5	5	4	4	5	5	4	4	5	5	5	3	4	4	4	7	3	7	7	7	7	7	7	7	7	3	5	5
915	2	43	3	12	3	2	2	2	3	3	3	3	3	3	3	3	3	3	3	3	3	3	3	3	3	3	3	3	3	3	3	3	3	3	3	3	4	4	4	4	4	4	4	4	4	4	3	3	3
916	2	39	2	10	2	2	1	2	2	2	4	4	3	5	4	3	2	4	4	2	4	4	5	4	3	5	4	5	4	5	4	4	4	5	5	4	6	6	6	6	6	6	6	6	6	6	5	5	5
917	2	40	2	15	3	1	3	2	3	2	4	4	4	4	4	4	3	4	4	3	4	4	4	4	4	4	4	4	4	4	4	4	4	4	4	4	7	7	7	7	7	7	7	7	7	7	5	5	5
918	2	41	3	10	2	2	2	2	2	2	3	3	3	3	3	3	3	3	3	3	3	3	3	3	3	3	3	3	3	3	3	3	3	3	3	3	4	4	4	4	4	6	4	6	4	4	3	3	5
919	1	42	3	14	3	2	2	2	3	1	3	2	4	3	4	2	3	4	3	3	3	4	4	3	3	3	3	3	3	3	4	2	2	4	4	2	7	2	7	7	6	6	6	6	6	4	3	3	2
920	2	41	3	12	3	2	2	2	2	2	3	4	3	4	4	2	2	3	4	3	3	4	4	4	3	4	4	4	4	4	4	4	3	4	4	3	6	4	6	6	6	6	6	6	6	6	1	5	5
921	2	32	2	11	3	2	2	2	2	2	3	5	5	5	5	1	5	5	5	5	5	5	5	5	5	5	5	5	5	5	5	5	5	5	5	5	7	7	7	7	7	7	7	7	7	7	5	5	5
922	2	29	1	3	1	2	2	1	1	2	4	4	2	4	4	4	2	4	4	4	4	4	4	4	4	4	4	4	4	4	4	4	4	4	4	4	6	6	6	6	6	6	6	6	6	6	3	5	5
923	2	35	2	10	2	2	2	2	3	2	4	4	2	4	2	4	2	4	4	4	2	4	2	4	4	2	4	2	4	2	4	2	2	4	4	2	4	4	4	4	4	4	4	4	4	4	5	5	5
924	2	36	2	12	3	2	1	2	2	2	3	3	3	3	3	3	3	3	3	3	3	3	3	3	3	3	3	3	3	3	3	3	3	3	3	3	5	5	5	5	5	5	5	5	5	5	1	1	1
925	2	26	1	2	1	2	1	1	1	2	3	2	3	2	3	2	3	2	4	3	4	3	3	4	4	2	4	3	4	4	2	4	4	4	3	4	4	4	4	4	4	4	4	4	4	5	3	1	5
926	2	29	1	7	2	2	1	1	2	2	4	5	4	5	4	2	4	4	4	5	3	5	4	4	5	4	4	2	5	5	4	4	4	4	3	4	6	6	6	6	6	6	6	6	6	6	5	5	5
927	2	38	2	13	3	2	3	2	2	2	2	2	4	2	4	2	5	2	5	5	2	4	3	4	4	3	4	2	4	3	3	4	3	3	2	4	6	6	7	5	6	6	6	6	6	6	5	5	5
928	2	46	3	12	3	2	3	2	2	2	3	2	3	5	4	2	4	4	4	4	5	5	4	4	4	4	4	2	4	5	5	4	4	4	4	4	6	1	6	6	6	6	6	6	6	6	3	4	3
929	2	47	3	13	3	2	3	2	2	2	3	3	4	2	4	3	3	4	5	4	2	4	4	4	4	5	2	1	4	4	5	4	2	3	2	4	3	6	1	1	1	2	4	2	1	4	5	1	5
930	2	29	1	7	2	2	2	1	2	2	3	4	3	5	3	3	2	3	3	2	4	3	5	3	3	5	4	5	3	5	5	3	3	5	5	3	7	7	7	7	7	7	7	7	7	7	5	5	5
931	2	27	1	3	1	2	2	1	1	2	3	4	4	3	4	3	2	3	4	3	3	4	3	3	3	4	2	4	4	3	4	4	3	3	3	3	4	4	4	4	7	7	6	6	6	4	3	5	4
932	2	44	3	16	4	2	3	2	3	1	3	2	4	3	3	3	2	4	3	4	2	4	4	3	3	3	3	4	3	3	4	3	4	3	3	3	5	6	6	6	5	6	6	6	6	6	5	1	5
933	2	42	3	14	3	2	1	2	3	2	3	4	4	3	4	2	2	4	4	4	4	4	4	4	4	4	4	4	4	4	4	4	4	4	4	4	6	6	7	6	6	6	6	6	7	6	5	4	5
934	2	26	1	2	1	2	1	1	1	2	3	2	3	2	3	2	3	2	4	3	4	3	3	4	4	2	4	3	4	4	2	4	4	4	3	4	4	4	4	4	4	4	4	4	4	5	3	1	5
935	2	48	3	17	4	2	1	2	2	2	4	5	4	5	4	2	4	4	4	5	3	5	4	4	5	4	4	2	5	5	4	4	4	4	3	4	6	6	6	6	6	6	6	6	6	6	5	5	5
936	2	29	1	6	2	2	2	1	2	2	3	3	4	3	4	3	3	3	4	4	3	4	3	4	3	3	4	3	4	3	4	4	4	4	2	4	6	5	6	6	6	6	6	6	6	6	5	5	5
937	2	36	1	4	1	2	1	2	2	2	5	4	4	4	4	2	4	4	4	2	4	4	4	4	4	4	4	4	4	4	5	4	4	4	4	2	7	1	7	7	7	7	7	7	7	7	5	5	5
938	1	28	1	4	1	2	3	1	3	2	2	2	4	2	4	2	5	2	5	5	2	4	3	4	4	3	4	2	4	3	3	4	3	3	2	4	6	6	7	5	6	6	6	6	6	6	5	5	5
939	2	34	2	3	1	2	1	2	2	2	5	4	4	4	4	2	4	4	4	2	4	4	4	4	4	4	4	4	4	4	5	4	4	4	4	2	7	1	7	7	7	7	7	7	7	7	5	5	5
940	2	29	1	7	2	2	2	1	2	2	3	4	3	5	3	3	2	3	3	2	4	3	5	3	3	5	4	5	3	5	5	3	3	5	5	3	7	7	7	7	7	7	7	7	7	7	5	5	5
941	2	29	1	3	1	2	2	1	2	2	4	4	2	4	4	4	2	4	4	4	4	4	4	4	4	4	4	4	4	4	4	4	4	4	4	4	6	6	6	6	6	6	6	6	6	6	3	5	5
942	2	35	2	10	2	2	2	2	3	2	4	4	2	4	2	4	2	4	4	4	2	4	2	4	4	2	4	2	4	2	4	2	2	4	4	2	4	4	4	4	4	4	4	4	4	4	5	5	5
943	2	38	2	14	3	2	1	2	1	2	3	4	4	3	4	2	2	4	4	4	4	4	4	4	4	4	4	4	4	4	4	4	4	4	4	4	6	6	7	6	6	6	6	6	7	6	5	4	5
944	2	26	1	2	1	2	1	1	1	2	3	2	3	2	3	2	3	2	4	3	4	3	3	4	4	2	4	3	4	4	2	4	4	4	3	4	4	4	4	4	4	4	4	4	4	5	3	1	5
945	2	28	1	4	1	2	1	1	2	2	4	5	4	5	4	2	4	4	4	5	3	5	4	4	5	4	4	2	5	5	4	4	4	4	3	4	6	6	6	6	6	6	6	6	6	6	5	5	5
946	2	29	1	6	2	2	2	1	2	2	3	3	4	3	4	3	3	3	4	4	3	4	3	4	3	3	4	3	4	3	4	4	4	4	2	4	6	5	6	6	6	6	6	6	6	6	5	5	5
947	2	36	2	3	1	2	1	2	2	2	5	4	4	4	4	2	4	4	4	2	4	4	4	4	4	4	4	4	4	4	5	4	4	4	4	2	7	1	7	7	7	7	7	7	7	7	5	5	5
948	2	43	3	12	3	2	3	2	2	2	3	2	3	5	4	2	4	4	4	4	5	5	4	4	4	4	4	2	4	5	5	4	4	4	4	4	6	1	6	6	6	6	6	6	6	6	3	4	3
949	2	38	3	13	3	2	3	2	2	2	3	3	4	2	4	3	3	4	5	4	2	4	4	4	4	5	2	1	4	4	5	4	2	3	2	4	3	6	1	1	1	2	4	2	1	4	5	2	5
950	2	32	2	12	3	2	1	1	2	1	3	4	3	5	3	3	3	3	4	3	5	3	5	3	3	5	3	5	3	5	5	3	3	5	5	3	7	1	7	7	7	7	7	7	6	7	5	5	5
951	2	26	1	2	2	2	1	1	1	2	3	2	3	2	3	2	3	2	4	3	4	3	3	4	4	2	4	3	4	4	2	4	4	4	3	4	4	4	4	4	4	4	4	4	4	5	3	1	5
952	2	48	3	17	4	3	1	2	2	2	4	5	4	5	4	2	4	4	4	5	3	5	4	4	5	4	4	2	5	5	4	4	4	4	3	4	6	6	6	6	6	6	6	6	6	6	5	5	5
953	2	29	1	6	2	2	2	1	2	2	3	3	4	3	4	3	3	3	4	4	3	4	3	4	3	3	4	3	4	3	4	4	4	4	2	4	6	5	6	6	6	6	6	6	6	6	5	5	5
954	2	34	2	4	1	2	1	2	2	2	5	4	4	4	4	2	4	4	4	2	4	4	4	4	4	4	4	4	4	4	5	4	4	4	4	2	7	1	7	7	7	7	7	7	7	7	5	5	5
955	2	29	1	5	2	2	2	1	2	2	3	4	3	4	4	2	2	3	4	3	3	4	4	4	3	4	4	4	4	4	4	4	3	4	4	3	6	4	6	6	6	6	6	6	6	6	1	5	5
956	2	32	2	11	3	2	2	1	2	2	3	5	5	5	5	1	5	5	5	5	5	5	5	5	5	5	5	5	5	5	5	5	5	5	5	5	7	7	7	7	7	7	7	7	7	7	5	5	5
957	2	29	1	3	1	2	2	1	1	3	4	4	2	4	4	4	2	4	4	4	4	4	4	4	4	4	4	4	4	4	4	4	4	4	4	4	6	6	6	6	6	6	6	6	6	6	3	5	5
958	2	42	3	10	2	2	2	2	2	2	4	4	2	4	2	4	2	4	4	4	2	4	2	4	4	2	4	2	4	2	4	2	2	4	4	2	4	4	4	4	4	4	4	4	4	4	5	5	5
959	2	41	3	12	3	2	1	2	3	2	3	3	3	3	3	3	3	3	3	3	3	3	3	3	3	3	3	3	3	3	3	3	3	3	3	3	5	5	5	5	5	5	5	5	5	5	1	1	1
960	2	26	1	2	1	2	1	1	2	2	3	2	3	2	3	2	3	2	4	3	4	3	3	4	4	2	4	3	4	4	2	4	4	4	3	4	4	4	4	4	4	4	4	4	4	5	3	1	5
961	2	28	1	5	2	2	1	1	2	3	4	5	4	5	4	2	4	4	4	5	3	5	4	4	5	4	4	2	5	5	4	4	4	4	3	4	6	6	6	6	6	6	6	6	6	6	5	5	5
962	2	38	2	13	3	2	3	2	2	1	2	2	4	2	4	2	5	2	5	5	2	4	3	4	4	3	4	2	4	3	3	4	3	3	2	4	6	6	7	5	6	6	6	6	6	6	5	5	5
963	2	42	3	12	3	2	3	2	2	2	3	2	3	5	4	2	4	4	4	4	5	5	4	4	4	4	4	2	4	5	5	4	4	4	4	4	6	1	6	6	6	6	6	6	6	6	3	4	3
964	2	42	3	13	3	2	3	2	2	2	3	3	4	2	4	3	3	4	5	4	2	4	4	4	4	5	2	1	4	4	5	4	2	3	2	4	3	6	1	1	1	2	4	2	1	4	5	1	5
965	2	29	1	7	2	2	2	1	2	3	3	4	3	5	3	3	2	3	3	2	4	3	5	3	3	5	4	5	3	5	5	3	3	5	5	3	7	7	7	7	7	7	7	7	7	7	5	5	5
966	2	27	1	3	1	2	2	1	1	2	3	4	4	3	4	3	2	3	4	3	3	4	3	3	3	4	2	4	4	3	4	4	3	3	3	3	4	4	4	4	7	7	6	6	6	4	3	5	4
967	2	37	2	16	4	2	3	2	3	1	3	2	4	3	3	3	2	4	3	4	2	4	4	3	3	3	3	4	3	3	4	3	4	3	3	3	5	6	6	6	5	6	6	6	6	6	5	1	5
968	2	38	2	14	3	2	1	2	3	2	3	4	4	3	4	2	2	4	4	4	4	4	4	4	4	4	4	4	4	4	4	4	4	4	4	4	6	6	7	6	6	6	6	6	7	6	5	4	5
[truncated: 22 more columns]

## Sheet: Variable
Explanation	Item
ID
Gender	1=man , 2 = female
Age
Age groups	1: ＜30years, 2: 30～40years,3: ＞40 years
Length of service in nursing
Length of nursing service subgroups	1: ≤5years, 2: 6～10years,3: 11～15years,4:＞15years
Educational level	1= College or below, 2= Undergraduate,3=Postgraduate or above
Professional title	1= The nurse, 2= Nurse practitioner,3=Nurse-in-charge,4=Deputy director nurse or above
Marital status	1=Unmarried , 2 = Married
Average monthly income	1: ≤4000 RMB, 2: 4001～6000 RMB,3: 6001～8000 RMB;4:8001～10000 RMB,5:＞10000 RMB
Employment type	1=Formally employed nurse , 2 = Personal agent nurse
Self-compassion_1	1=Strongly disagree, 2=Disagree, 3=Partially agree, 4= Agree, 5=strongly agree
Self-compassion_2	1=Strongly disagree, 2=Disagree, 3=Partially agree, 4= Agree, 5=strongly agree
Self-compassion_3	1=Strongly disagree, 2=Disagree, 3=Partially agree, 4= Agree, 5=strongly agree
Self-compassion_4	1=Strongly disagree, 2=Disagree, 3=Partially agree, 4= Agree, 5=strongly agree
Self-compassion_5	1=Strongly disagree, 2=Disagree, 3=Partially agree, 4= Agree, 5=strongly agree
Self-compassion_6	1=Strongly disagree, 2=Disagree, 3=Partially agree, 4= Agree, 5=strongly agree
Self-compassion_7	1=Strongly disagree, 2=Disagree, 3=Partially agree, 4= Agree, 5=strongly agree
Self-compassion_8	1=Strongly disagree, 2=Disagree, 3=Partially agree, 4= Agree, 5=strongly agree
Self-compassion_9	1=Strongly disagree, 2=Disagree, 3=Partially agree, 4= Agree, 5=strongly agree
Self-compassion_10	1=Strongly disagree, 2=Disagree, 3=Partially agree, 4= Agree, 5=strongly agree
Self-compassion_11	1=Strongly disagree, 2=Disagree, 3=Partially agree, 4= Agree, 5=strongly agree
Self-compassion_12	1=Strongly disagree, 2=Disagree, 3=Partially agree, 4= Agree, 5=strongly agree
Self-compassion_13	1=Strongly disagree, 2=Disagree, 3=Partially agree, 4= Agree, 5=strongly agree
Self-compassion_14	1=Strongly disagree, 2=Disagree, 3=Partially agree, 4= Agree, 5=strongly agree
Self-compassion_15	1=Strongly disagree, 2=Disagree, 3=Partially agree, 4= Agree, 5=strongly agree
Self-compassion_16	1=Strongly disagree, 2=Disagree, 3=Partially agree, 4= Agree, 5=strongly agree
Self-compassion_17	1=Strongly disagree, 2=Disagree, 3=Partially agree, 4= Agree, 5=strongly agree
Self-compassion_18	1=Strongly disagree, 2=Disagree, 3=Partially agree, 4= Agree, 5=strongly agree
Self-compassion_19	1=Strongly disagree, 2=Disagree, 3=Partially agree, 4= Agree, 5=strongly agree
Self-compassion_20	1=Strongly disagree, 2=Disagree, 3=Partially agree, 4= Agree, 5=strongly agree
Self-compassion_21	1=Strongly disagree, 2=Disagree, 3=Partially agree, 4= Agree, 5=strongly agree
Self-compassion_22	1=Strongly disagree, 2=Disagree, 3=Partially agree, 4= Agree, 5=strongly agree
Self-compassion_23	1=Strongly disagree, 2=Disagree, 3=Partially agree, 4= Agree, 5=strongly agree
Self-compassion_24	1=Strongly disagree, 2=Disagree, 3=Partially agree, 4= Agree, 5=strongly agree
Self-compassion_25	1=Strongly disagree, 2=Disagree, 3=Partially agree, 4= Agree, 5=strongly agree
Self-compassion_26	1=Strongly disagree, 2=Disagree, 3=Partially agree, 4= Agree, 5=strongly agree
Ethical leadership_1	1=Never————5=Always
Ethical leadership_2	1=Never————5=Always
Ethical leadership_3	1=Never————5=Always
Ethical leadership_4	1=Never————5=Always
Ethical leadership_5	1=Never————5=Always
Ethical leadership_6	1=Never————5=Always
Ethical leadership_7	1=Never————5=Always
Ethical leadership_8	1=Never————5=Always
Ethical leadership_9	1=Never————5=Always
Ethical leadership_10	1=Never————5=Always
Job performance_1	1=Strongly disagree, 2=Disagree, 3=Partially agree, 4= Agree, 5=strongly agree
Job performance_2	1=Strongly disagree, 2=Disagree, 3=Partially agree, 4= Agree, 5=strongly agree
Job performance_3	1=Strongly disagree, 2=Disagree, 3=Partially agree, 4= Agree, 5=strongly agree
Job performance_4	1=Strongly disagree, 2=Disagree, 3=Partially agree, 4= Agree, 5=strongly agree
Job performance_5	1=Strongly disagree, 2=Disagree, 3=Partially agree, 4= Agree, 5=strongly agree
Job performance_6	1=Strongly disagree, 2=Disagree, 3=Partially agree, 4= Agree, 5=strongly agree
Job performance_7	1=Strongly disagree, 2=Disagree, 3=Partially agree, 4= Agree, 5=strongly agree
Job performance_8	1=Strongly disagree, 2=Disagree, 3=Partially agree, 4= Agree, 5=strongly agree
Job performance_9	1=Strongly disagree, 2=Disagree, 3=Partially agree, 4= Agree, 5=strongly agree
Job performance_10	1=Strongly disagree, 2=Disagree, 3=Partially agree, 4= Agree, 5=strongly agree
Job performance_11	1=Strongly disagree, 2=Disagree, 3=Partially agree, 4= Agree, 5=strongly agree
Self- kindness	This dimension contains items 5、12、19、23 and 26 of the Self-compassion scale.
Self-judgment	This dimension contains items 1、8、11、16 and 21 of the Self-compassion scale.
Common humanity	This dimension contains items 3、7、10 and 15 of the Self-compassion scale.
Isolation	This dimension contains items 4、13、18 and 25 of the Self-compassion scale.
Mindfulness	This dimension contains items 9、14、17 and 22 of the Self-compassion scale.
Over-identification	This dimension contains items 2、6、20 and 24 of the Self-compassion scale.
Task performance	This dimension contains items 1、2、3、4 and 5 of the Job performance scale.
Relationship performance	This dimension contains items 6、7、8、9、10 and 11 of the Job performance scale.
Self-compassion total score
Ethical leadership total score
Job performance total score
Standard score of self-compassion
Standard score of ethical leadership
Standard score of job performance
